# Supplementary material for: IL4I1⁺ Macrophages and TDO2⁺ Myofibroblasts Drive AhR‐Mediated Immunosuppression and Ferroptosis Resistance in Solid Predominant Lung Adenocarcinoma
Source: Adv Sci (Weinh). 2025 Dec 22;13(13):e13606. doi: 10.1002/advs.202513606 (PMC12955909; doi:10.1002/advs.202513606)
Supplement: Supplementary file 2 — Supporting File 2: advs73373‐sup‐0002‐Supplementary Tables.xls. [file ADVS-13-e13606-s002.xls]

## Sheet: TableS1.WGCNA_results
probes	moduleColor	GS.Acinar	p.GS.Acinar	GS.Lepidic	p.GS.Lepidic	GS.Micropapillary	p.GS.Micropapillary	GS.Papillary	p.GS.Papillary	GS.Solid	p.GS.Solid	MMbrown	p.MMbrown	MMcyan	p.MMcyan	MMgreenyellow	p.MMgreenyellow	MMgrey60	p.MMgrey60	MMblack	p.MMblack	MMmidnightblue	p.MMmidnightblue	MMpurple	p.MMpurple	MMmagenta	p.MMmagenta	MMsalmon	p.MMsalmon	MMlightgreen	p.MMlightgreen	MMgreen	p.MMgreen	MMpink	p.MMpink	MMtan	p.MMtan	MMlightcyan	p.MMlightcyan	MMblue	p.MMblue	MMred	p.MMred	MMgrey	p.MMgrey
AADACL4	black	-0.195615	0.182713	0.0108923	0.941426	0.125922	0.393761	-0.0758395	0.608427	0.136589	0.354591	0.0366694	0.804568	0.141415	0.337681	0.239866	0.100568	0.140389	0.341235	-0.263237	0.0706512	-0.206353	0.159379	-0.183706	0.211345	-0.214605	0.142986	-0.100451	0.496933	0.021648	0.883886	0.0287452	0.84622	-0.0541037	0.714941	-0.0959287	0.516602	0.0813877	0.582374	0.0797579	0.589974	-0.0127993	0.931195	-0.107075	0.46884
ACAP1	black	-0.105925	0.473654	0.103643	0.483289	-0.152396	0.30111	-0.0721772	0.625894	0.218117	0.136403	0.0352779	0.811847	0.0881013	0.55154	0.242564	0.0966838	0.598005	7.18e-06	0.388021	0.00642822	0.237528	0.10403	0.385365	0.00683344	0.288029	0.047121	0.312337	0.0306734	0.000732496	0.996058	0.0272269	0.854253	-0.0939082	0.525513	-0.0616835	0.677053	-0.136042	0.35654	-0.210792	0.150397	-0.0668819	0.651511	0.37885	0.0079226
ADH1A	black	-0.0823492	0.577911	0.391493	0.00593012	-0.137616	0.350949	-0.0149873	0.919468	-0.162479	0.269869	0.0468645	0.751773	-0.0853953	0.563874	-0.0804348	0.586812	0.00017742	0.999045	0.376991	0.00825976	0.220739	0.131637	0.365715	0.0105826	0.136399	0.355269	0.150184	0.308263	-0.0898304	0.543727	0.252107	0.0838716	0.0528004	0.721527	0.123024	0.404823	-0.0706086	0.633439	-0.246313	0.0914813	-0.0724526	0.624574	0.141636	0.336918
ADH1C	black	0.0376533	0.799431	0.328668	0.0225589	-0.196538	0.180614	0.0321023	0.828517	-0.208284	0.155425	0.032555	0.826136	-0.0615564	0.677682	-0.116278	0.43126	-0.19555	0.182861	0.292482	0.0436633	0.187648	0.201541	0.271348	0.062102	0.0317758	0.830235	0.122654	0.406248	-0.109605	0.458339	0.231129	0.113972	0.14815	0.314937	-0.016426	0.911767	-0.0715565	0.628875	-0.185697	0.206352	-0.0799966	0.588858	0.116725	0.429479
AGL	black	0.213795	0.144537	-0.156772	0.287276	0.0611999	0.679448	-0.182362	0.214764	0.0594241	0.688269	0.0296276	0.84156	0.175081	0.233952	-0.113518	0.442348	0.145265	0.324558	-0.225759	0.122863	-0.165358	0.261357	-0.174716	0.234943	-0.228399	0.118428	-0.100795	0.495454	0.123829	0.401732	-0.0768191	0.60379	-0.240581	0.0995274	-0.155966	0.289794	-0.0341024	0.818009	0.10759	0.466689	-0.109296	0.459614	0.229915	0.115939
AKR1C2	black	0.213363	0.14537	0.0599602	0.685602	0.0438155	0.767457	-0.0658582	0.656511	-0.252138	0.0838318	-0.0531465	0.719776	-0.0638482	0.666371	-0.155737	0.290509	-0.209486	0.153	0.248366	0.0887254	0.214378	0.143419	0.165159	0.26194	0.0634372	0.668394	-0.0044574	0.976013	-0.240051	0.100298	0.0930078	0.529509	0.117383	0.426866	-0.0558487	0.706154	-0.129502	0.380341	-0.067476	0.648617	-0.0784827	0.595952	-0.082021	0.579432
AKR1C4	black	0.217247	0.138011	0.0216046	0.884117	0.120514	0.414548	-0.106133	0.472781	-0.252673	0.0831554	-0.0470979	0.750577	-0.0854003	0.563851	-0.175403	0.233078	-0.209955	0.152062	0.176058	0.23131	0.173305	0.238804	0.114096	0.440015	-0.0650851	0.660297	-0.0318936	0.829615	-0.169154	0.250412	-0.0451	0.760838	-0.0578651	0.696048	-0.0734299	0.619896	-0.0706679	0.633153	-0.00444316	0.97609	-0.0642548	0.664372	-0.18291	0.213366
ALDH4A1	black	0.105934	0.473616	0.0702848	0.635001	-0.113246	0.44345	-0.0473382	0.749345	-0.0218839	0.882629	0.0584208	0.693272	-2.3e-05	0.999876	-0.0828368	0.575653	-0.0910797	0.538114	0.489198	0.000418058	0.340076	0.0180311	0.463246	0.000914074	0.10821	0.46411	0.153538	0.297459	-0.0665787	0.652991	0.00599707	0.967731	-0.140239	0.341755	0.103348	0.484543	-0.0938126	0.525936	-0.245087	0.0931579	-0.161615	0.272458	-0.0561571	0.704605
ANAPC7	black	-0.173264	0.238917	0.195782	0.182332	-0.120816	0.413371	-0.181654	0.21658	0.268182	0.0653347	0.112207	0.447672	-0.0190053	0.89798	0.298892	0.0390522	0.154658	0.293908	-0.420804	0.00289943	-0.38695	0.00658895	-0.295193	0.0416615	-0.24634	0.091445	-0.239915	0.100496	-0.0298322	0.84048	0.19653	0.180633	0.180647	0.219182	-0.0502103	0.734676	-0.145676	0.323177	0.0455185	0.758685	-0.0301031	0.83905	0.144004	0.328822
ANKRD29	black	3.3e-05	0.999823	0.121543	0.410546	0.0170349	0.90851	-0.0101282	0.945529	-0.128214	0.385139	-0.138034	0.349474	-0.0386265	0.794358	-0.113261	0.443388	-0.10046	0.496897	0.577512	1.73e-05	0.461241	0.000968583	0.395706	0.00537115	0.483639	0.000496905	0.10438	0.480164	-0.125626	0.394881	0.275868	0.0577094	0.383457	0.00713812	-0.00453105	0.975617	-0.0927109	0.530829	-0.197831	0.177707	0.0584023	0.693364	0.179166	0.223047
ANKRD33	black	-0.188515	0.199429	0.0728275	0.622777	0.259159	0.0752878	0.155182	0.292255	-0.28253	0.0516942	0.0408809	0.78264	-0.225164	0.123878	-0.175359	0.233198	0.0836651	0.571827	-0.199389	0.174247	-0.167531	0.255054	-0.147301	0.317748	-0.163221	0.267657	0.0462154	0.755104	0.339463	0.0182534	0.0326116	0.825838	0.123512	0.402948	-0.112538	0.446322	-0.0901398	0.542334	0.0456168	0.75818	-0.0152031	0.918312	-0.0113177	0.939143
APITD1	black	0.280921	0.0530984	-0.316153	0.0285879	-0.0457375	0.757559	0.0914399	0.536501	-0.00869205	0.953244	-0.175524	0.23275	0.0683983	0.644133	-0.148272	0.314534	-0.15073	0.306487	0.352586	0.0139753	0.413971	0.00344529	0.182313	0.21489	-0.0700435	0.636166	-0.00632401	0.965973	-0.116786	0.429237	-0.335991	0.019555	-0.198199	0.176884	-0.0595363	0.687711	-0.0549821	0.710513	0.102048	0.490082	0.0210079	0.887296	-0.0878281	0.552779
APOF	black	-0.0837729	0.57133	-0.00894151	0.951903	0.0589378	0.690692	0.0739175	0.617568	-0.0349708	0.813456	-0.214356	0.143462	-0.13877	0.346888	0.146647	0.319926	0.0505048	0.733178	0.366109	0.0104928	0.358079	0.0124572	0.186901	0.203374	0.347482	0.0155246	0.247431	0.0899732	0.0332742	0.822356	0.230439	0.115088	0.329303	0.0222839	0.0460775	0.755812	0.0133043	0.928486	-0.0285929	0.847026	0.163605	0.266517	0.0738083	0.618089
ARHGAP29	black	0.00802647	0.95682	0.101781	0.491223	0.00921437	0.950437	-0.00601578	0.967631	-0.112882	0.444927	0.0418288	0.777726	0.112922	0.444765	0.200682	0.171413	-0.0459898	0.756263	0.355525	0.0131445	0.206548	0.158974	0.336536	0.0193456	0.344008	0.0166608	0.222432	0.128627	0.0305334	0.836781	0.263692	0.0701471	0.254128	0.0813373	0.0589336	0.690713	-0.032071	0.828682	-0.264285	0.0694968	0.0276839	0.851833	-0.0138882	0.925356
ARID4A	black	-0.238566	0.102482	0.0902312	0.541923	0.157711	0.284364	0.154553	0.29424	-0.151777	0.303102	-0.103992	0.481808	-0.127842	0.386531	-0.114567	0.438114	-0.0886976	0.54884	0.233258	0.110588	0.215969	0.140401	0.144245	0.328003	0.22699	0.12078	0.1419	0.33601	0.0604384	0.683226	0.105063	0.477283	0.218852	0.135054	-0.14969	0.309877	-0.104983	0.477618	-0.0425572	0.773957	0.159184	0.279832	0.310107	0.0319492
ARMC3	black	0.324738	0.0243246	0.241842	0.0977123	-0.313319	0.0301252	-0.146008	0.322063	-0.125128	0.396772	0.113138	0.443886	-0.087647	0.553602	-0.0565849	0.702458	-0.191179	0.193033	0.48724	0.000444442	0.288722	0.0465682	0.488154	0.000431937	0.107786	0.465876	0.115563	0.434116	-0.0644664	0.663333	0.16934	0.249886	-0.0844384	0.568266	0.125661	0.394748	-0.0680713	0.645721	-0.321617	0.0258081	-0.265953	0.0676902	-0.146931	0.318979
ASB9	black	0.260103	0.0741935	-0.0671727	0.650094	-0.0657057	0.657257	-0.0269926	0.855493	-0.10384	0.482454	-0.0773719	0.601181	-0.151386	0.304364	-0.0470948	0.750593	-0.143099	0.331902	0.29803	0.0396479	0.261981	0.0720539	0.185888	0.205878	0.239039	0.101782	-0.0181269	0.902672	-0.408655	0.00393043	-0.11705	0.428187	-0.0424563	0.774479	-0.112524	0.44638	-0.22977	0.116175	-0.047688	0.747554	0.0378245	0.798538	0.267405	0.0661475
ASIP	black	-0.127305	0.388543	0.0246569	0.867881	-0.0458112	0.757181	0.0454595	0.758988	0.102986	0.48608	-0.169942	0.24818	0.0105683	0.943166	-0.102397	0.488592	0.165594	0.260668	0.267996	0.065528	0.287196	0.0477912	0.13585	0.357227	0.225688	0.122984	0.20812	0.155757	-0.103785	0.482686	0.0693106	0.63971	0.224566	0.124906	0.0890981	0.547029	0.164077	0.265123	0.00635784	0.965791	0.149645	0.310025	-0.00975683	0.947524
ASS1	black	-0.230171	0.115521	-0.107267	0.468036	0.23972	0.100782	0.0268607	0.856192	0.0812325	0.583096	-0.0501281	0.735095	0.180477	0.219623	-0.0983619	0.505972	0.0508801	0.731269	-0.284508	0.0500094	-0.141249	0.338254	-0.286058	0.0487203	-0.271416	0.062034	-0.152582	0.300513	0.147292	0.31778	-0.102733	0.487158	-0.0105771	0.943118	-0.150708	0.306559	0.340226	0.0179771	0.198363	0.17652	0.0355282	0.810537	-0.272866	0.0605979
ATP13A5	black	0.189787	0.196356	-0.0456972	0.757766	-0.177736	0.226823	0.201432	0.169784	-0.166864	0.256978	-0.0820803	0.579157	-0.0402457	0.785937	0.114809	0.437143	-0.142511	0.333913	0.450302	0.00132044	0.349338	0.014945	0.346738	0.0157624	0.331142	0.0215033	0.315322	0.0290317	0.271618	0.061832	0.222081	0.129246	0.20277	0.166908	0.0722335	0.625624	0.0663134	0.654286	-0.176007	0.231447	0.0381068	0.797066	-0.00545374	0.970653
AUP1	black	-0.161274	0.273483	0.0239855	0.871448	0.190741	0.194075	0.238359	0.102789	-0.275112	0.0584255	0.0630894	0.670108	-0.268115	0.0654042	-0.138857	0.346581	-0.321837	0.0257012	-0.243467	0.0954101	-0.22777	0.119473	-0.172344	0.241459	-0.132831	0.368111	-0.128475	0.384163	0.107095	0.468757	0.0786058	0.595374	0.225437	0.123412	-0.0417391	0.778191	0.141657	0.336847	0.0284705	0.847673	0.167348	0.255582	-0.0707205	0.6329
BARHL2	black	-0.141177	0.338504	0.0936208	0.526787	0.105891	0.473796	-0.0629374	0.670858	0.00627372	0.966243	0.0937873	0.526049	-0.332319	0.021016	-0.0566997	0.701883	0.263588	0.0702627	-0.216894	0.138668	-0.227294	0.12027	-0.121493	0.410738	-0.156082	0.289431	-0.0659801	0.655915	-0.198315	0.176626	0.00443635	0.976126	-0.0211947	0.886301	0.0365291	0.805301	0.0612831	0.679036	0.00675415	0.96366	0.00349224	0.981206	0.180627	0.219234
BASP1	black	-0.000889466	0.995213	0.0558741	0.706026	0.0273895	0.853392	-0.181786	0.216242	0.0934032	0.527752	-0.060304	0.683893	0.302445	0.0366738	0.0529264	0.72089	0.0659065	0.656275	0.238452	0.102651	0.203089	0.166228	0.15994	0.277526	0.15854	0.281807	0.0370746	0.802451	-0.108106	0.464545	-0.0609313	0.68078	-0.091637	0.53562	-0.0896659	0.544467	-0.192699	0.189451	-0.039276	0.790977	-0.114573	0.438091	-0.188404	0.199698
BFSP1	black	0.207388	0.157249	-0.0923509	0.532433	0.134733	0.36123	-0.191843	0.191464	-0.0601503	0.684657	0.0577907	0.696419	0.00425422	0.977106	0.0119136	0.935945	-0.107349	0.467697	-0.274968	0.0585635	-0.253668	0.0819086	-0.211644	0.148717	-0.126607	0.391172	-0.192279	0.190436	0.043066	0.771327	0.130027	0.378395	0.0696125	0.63825	0.128147	0.385387	-0.210729	0.150522	0.0474361	0.748844	0.00460628	0.975212	0.100999	0.494578
BMP2	black	0.0469836	0.751163	-0.170845	0.245639	0.0682399	0.644902	0.154124	0.295599	-0.0898489	0.543643	-0.212697	0.146659	-0.199076	0.174939	0.238005	0.103316	0.0987869	0.504126	0.403964	0.00440741	0.445063	0.00152625	0.203792	0.164735	0.107245	0.468129	0.0722748	0.625426	-0.0166169	0.910745	-0.170027	0.247941	0.0998606	0.49948	-0.0952394	0.519633	0.0463464	0.754431	0.0548289	0.711284	0.0971463	0.511268	0.202934	0.166557
BP75	black	0.146487	0.320461	0.216255	0.139863	-0.0346068	0.815363	-0.185117	0.2078	-0.151569	0.303771	-0.0230526	0.876409	0.133115	0.367076	-0.0966779	0.513317	-0.0754371	0.610336	0.22804	0.119024	0.179459	0.222279	0.199073	0.174944	0.144645	0.326649	0.251836	0.084216	-0.024634	0.868003	0.071401	0.629623	-0.0630106	0.670497	0.0563866	0.703453	-0.0899075	0.543379	-0.0900386	0.542789	-0.112695	0.445686	-0.108666	0.46222
BTG1	black	0.0427561	0.772929	0.254781	0.0805307	-0.259989	0.0743258	0.0988978	0.503645	-0.142715	0.333213	-0.0535855	0.717557	-0.128339	0.384669	0.0403864	0.785206	-0.067191	0.650005	0.354271	0.0134936	0.273937	0.059554	0.269128	0.0643549	0.217086	0.138312	0.0536195	0.717386	0.0379642	0.79781	0.161832	0.271805	0.180321	0.220028	0.14202	0.335599	0.149771	0.309611	-0.147412	0.317381	0.049583	0.737873	0.125051	0.397064
C10ORF107	black	0.0241738	0.870447	-0.125145	0.396708	0.0325378	0.826226	0.155281	0.291943	-0.0795385	0.591001	-0.175816	0.231963	-0.148257	0.314584	0.0324917	0.826468	0.140035	0.342465	0.489394	0.000415491	0.464568	0.000879649	0.327424	0.0231059	0.194451	0.185381	0.353414	0.0137367	0.10993	0.456996	-0.189507	0.197029	-0.146952	0.318911	-0.150447	0.30741	-0.143827	0.329423	-0.0121242	0.934815	0.0991006	0.502766	0.0348036	0.814332
C10ORF26	black	-0.0348692	0.813988	-0.0288254	0.845797	-0.0210618	0.887009	0.00475238	0.974426	0.0793693	0.591793	-0.243796	0.0949492	0.398716	0.00500046	0.0921908	0.533147	0.0502662	0.734392	0.432711	0.00212843	0.448219	0.00139912	0.218653	0.135418	0.362302	0.0113882	0.203124	0.166152	-0.0510398	0.730457	-0.0153516	0.917517	0.071663	0.628364	-0.0279225	0.850571	0.063767	0.666771	0.0188393	0.898866	0.027899	0.850695	-0.224913	0.12431
C13ORF7	black	-0.117602	0.425997	0.107929	0.465279	0.0537012	0.716973	0.00327411	0.98238	-0.0450853	0.760914	-0.00080131	0.995687	0.0975143	0.509662	0.12769	0.387099	-0.0327162	0.825288	-0.239597	0.100962	-0.158932	0.280604	-0.212149	0.147729	-0.168073	0.253499	-0.0343392	0.816767	-0.0219098	0.882491	-0.0197768	0.893862	0.250573	0.0858359	-0.163961	0.265464	0.0328616	0.824524	0.105574	0.475129	0.144812	0.326085	-0.120849	0.413241
C14ORF159	black	0.128752	0.383128	-0.084338	0.568728	-0.0413775	0.780065	-0.0169938	0.90873	0.0116854	0.93717	0.00135539	0.992705	-0.0612184	0.679356	0.0551885	0.709474	0.121638	0.410178	-0.286302	0.0485205	-0.210923	0.150138	-0.259352	0.0750632	-0.182439	0.214567	-0.0802974	0.587454	0.00212341	0.988572	-0.0452491	0.760071	-0.113534	0.442285	-0.0679325	0.646396	-0.204835	0.162537	0.140707	0.340131	-0.0850862	0.565291	-0.0365204	0.805347
C19ORF51	black	0.00601604	0.967629	0.0256858	0.86242	-0.0240735	0.87098	-0.0919709	0.534128	0.0798267	0.589653	-0.164701	0.263283	-0.131143	0.374281	-0.0125574	0.932492	0.02741	0.853283	0.457585	0.00107549	0.441853	0.00166602	0.281816	0.0523138	0.178514	0.224762	0.135864	0.357175	0.0789921	0.593561	0.0298988	0.840128	0.122041	0.408615	0.180882	0.218571	-0.00156671	0.991568	-0.0519283	0.725946	0.0368345	0.803706	0.0234285	0.874409
C19ORF56	black	-0.169676	0.248932	0.128914	0.382527	-0.133225	0.366678	0.0616045	0.677444	0.109596	0.458374	0.0382837	0.796144	0.0902008	0.54206	-0.100296	0.497604	0.108651	0.462282	-0.216521	0.139366	-0.186649	0.203995	-0.17843	0.224985	-0.054164	0.714637	-0.062104	0.674973	0.251533	0.0846025	0.062431	0.673357	0.111089	0.452239	0.13438	0.3625	-0.297113	0.0402898	0.0370371	0.802648	-0.0513591	0.728835	0.299842	0.0384044
C20ORF85	black	0.188999	0.198254	0.159568	0.278658	-0.11041	0.455024	-0.0440098	0.766455	-0.200157	0.172559	0.0308363	0.835184	0.0177924	0.90446	-0.151633	0.303566	-0.198711	0.175746	0.409659	0.00383449	0.278105	0.0556296	0.376485	0.00835375	0.00553533	0.970214	0.14646	0.32055	-0.0482775	0.744538	0.30435	0.0354488	0.0754497	0.610276	0.00783621	0.957843	0.0061471	0.966924	-0.227111	0.120577	-0.213901	0.144334	-0.0920235	0.533893
C21ORF57	black	0.210984	0.150017	0.0386272	0.794355	0.0712822	0.630194	-0.0213088	0.885693	-0.29764	0.0399197	-0.120997	0.412667	-0.0870725	0.556214	-0.26077	0.0734288	-0.162736	0.269101	0.517327	0.000166428	0.450311	0.00132012	0.35248	0.0140059	0.306795	0.033926	0.0534464	0.71826	-0.0272098	0.854343	0.0563747	0.703513	0.132434	0.369555	-0.077261	0.601704	-0.229371	0.116827	-0.128285	0.384872	-0.000772992	0.99584	-0.0392117	0.791312
C21ORF63	black	-0.115465	0.43451	-0.0874134	0.554663	0.325017	0.0241954	-0.0064094	0.965514	-0.103331	0.484614	-0.0382815	0.796156	0.195847	0.182184	0.0858493	0.561796	0.163082	0.268071	0.210045	0.151881	0.20519	0.161794	0.139543	0.344181	0.0222998	0.880415	-0.027843	0.850991	0.19571	0.182495	-0.0885832	0.549357	-0.105494	0.475468	-0.116951	0.42858	-0.171537	0.243702	-0.0278526	0.850941	-0.17641	0.230363	-0.10761	0.466609
C5ORF39	black	0.208709	0.154565	-0.18939	0.197312	-0.217348	0.137824	-0.125304	0.396105	0.309999	0.0320126	0.0697052	0.637801	-0.0746682	0.613991	0.220241	0.132533	0.0793108	0.592068	-0.212333	0.147369	-0.178277	0.225388	-0.145129	0.325017	-0.179362	0.222533	-0.153843	0.296489	-0.160685	0.275262	-0.167325	0.255647	-0.18905	0.198131	0.0341435	0.817793	-0.15437	0.294817	0.0714409	0.629431	-0.0098944	0.946785	-0.0296493	0.841445
C9ORF126	black	0.243845	0.0948806	-0.052966	0.720689	-0.0102372	0.944944	-0.190483	0.19469	0.00202977	0.989076	-0.0597526	0.686635	0.0497733	0.736903	-0.144069	0.328599	-0.169444	0.249589	0.20277	0.166908	0.173101	0.239365	0.133055	0.367295	0.164144	0.264924	0.147835	0.315977	-0.119704	0.417715	0.0696073	0.638275	0.0560377	0.705205	-0.299584	0.0385793	-0.0724832	0.624427	-0.0471436	0.750342	-0.036438	0.805777	0.165398	0.261242
C9ORF139	black	0.0396054	0.789264	0.0270477	0.855201	0.0400325	0.787044	0.0440849	0.766067	-0.147497	0.317098	-0.289419	0.0460179	-0.175764	0.232104	-0.113088	0.444091	-0.234959	0.107938	0.38355	0.00712292	0.423325	0.00271824	0.126408	0.391921	0.295949	0.0411172	0.0314119	0.832151	-0.049572	0.737928	0.238916	0.101964	0.317376	0.0279451	-0.0895177	0.545135	-0.0316516	0.830889	0.0414961	0.77945	0.0857268	0.562357	0.10884	0.4615
C9ORF45	black	0.339155	0.0183657	-0.24284	0.0962928	-0.0694811	0.638885	-0.0864154	0.55921	0.0535154	0.717911	-0.261594	0.0724906	-0.184577	0.209153	-0.0669685	0.651089	-0.125631	0.394864	0.403661	0.0044399	0.489873	0.000409289	0.157859	0.283906	0.0135415	0.927215	-0.0410053	0.781995	-0.0469583	0.751292	-0.14086	0.339602	0.0556665	0.70707	0.1489	0.312467	-0.202611	0.167248	0.112652	0.445862	0.0511071	0.730115	0.0248862	0.866664
C9ORF9	black	0.0304351	0.837299	-0.0455755	0.758392	0.0250909	0.865577	-0.0644435	0.663445	0.0529616	0.720712	-0.121236	0.411738	0.10037	0.497282	-0.0726894	0.623439	-0.0703597	0.63464	0.363652	0.0110634	0.375126	0.00861043	0.22643	0.121724	-0.0509143	0.731095	0.00894359	0.951892	-0.165846	0.259932	-0.109717	0.457875	-0.0792805	0.592209	-0.0323766	0.827074	-0.0787939	0.594491	0.00167023	0.991011	-0.0293139	0.843216	-0.0724505	0.624584
CABYR	black	0.228884	0.117629	0.217597	0.137362	-0.166425	0.258251	-0.217516	0.137514	-0.0774817	0.600663	0.0676436	0.647801	0.142229	0.334881	-0.128747	0.38315	-0.219634	0.13363	0.388297	0.0063873	0.247626	0.0897115	0.360805	0.0117578	0.206535	0.159001	0.0611903	0.679496	-0.28739	0.0476348	0.09106	0.538203	0.0519766	0.725701	-0.0769468	0.603187	-0.0940159	0.525036	-0.242441	0.0968583	-0.196982	0.179614	-0.13349	0.365716
CASC1	black	0.144717	0.326407	0.0581258	0.694745	0.0765988	0.604832	-0.16747	0.255229	-0.115507	0.43434	0.0518551	0.726318	-0.156376	0.288512	-0.223718	0.126375	-0.067529	0.648359	0.249246	0.087565	0.163308	0.267399	0.245596	0.0924593	0.0257599	0.862027	0.190462	0.194741	-0.085096	0.565247	-0.109988	0.45676	-0.143325	0.33113	-0.081872	0.580124	-0.169283	0.250047	-0.119935	0.416811	-0.0850075	0.565652	-0.059144	0.689665
CBR1	black	0.133527	0.365582	-0.0307654	0.835558	0.101469	0.49256	0.038883	0.793023	-0.237652	0.103843	-0.10084	0.495261	-0.0559556	0.705617	-0.164865	0.262801	-0.21117	0.149651	0.227734	0.119533	0.231407	0.113526	0.118543	0.422279	-0.00970819	0.947785	0.046109	0.75565	-0.137175	0.352512	0.0571093	0.69983	0.15479	0.29349	-0.0291932	0.843854	-0.167992	0.253729	0.000626576	0.996628	-0.0156293	0.916031	-0.135796	0.357417
CCDC9	black	0.024254	0.870021	0.10443	0.479953	-0.0196309	0.89464	-0.128476	0.384158	0.0136592	0.926584	0.0577091	0.696828	0.0522799	0.724164	-0.0104418	0.943845	0.00878133	0.952764	-0.237169	0.104569	-0.215754	0.140807	-0.152465	0.300889	-0.069147	0.640503	-0.0015368	0.991729	-0.00020621	0.99889	-0.0443071	0.764922	-0.0727565	0.623118	-0.317852	0.0276981	-0.0334716	0.821319	0.0513081	0.729094	0.0187664	0.899256	0.0088038	0.952643
CDC20B	black	0.180722	0.218988	0.129187	0.381511	-0.0833616	0.573228	-0.0752838	0.611064	-0.157437	0.285212	-0.0673652	0.649156	-0.0901403	0.542332	-0.095273	0.519485	-0.173016	0.239601	0.567284	2.62e-05	0.462521	0.000933468	0.441085	0.00170109	0.0834098	0.573005	0.143569	0.3303	0.0663008	0.654348	0.286742	0.0481603	0.209094	0.153787	0.0414551	0.779663	0.00263953	0.985794	-0.21168	0.148646	-0.156299	0.288753	-0.0896884	0.544366
CDC37L1	black	0.208748	0.154484	0.0391783	0.791486	-0.0263551	0.858871	-0.00986723	0.946931	-0.213114	0.145851	-0.131697	0.372248	-0.0654957	0.658285	-0.128796	0.382967	-0.289261	0.0461427	0.232517	0.111757	0.242255	0.0971232	0.109742	0.457774	0.0931084	0.529061	0.045973	0.756349	0.238915	0.101966	0.0967863	0.512842	0.143748	0.329689	0.19881	0.175528	0.115566	0.434104	2.95e-05	0.999841	0.0541189	0.714864	-0.0877938	0.552935
CENPP	black	0.0473552	0.749258	0.0209593	0.887555	-0.278853	0.0549481	-0.142854	0.332738	0.336982	0.0191756	-0.0373761	0.800878	0.203173	0.166049	0.25309	0.0826306	-0.136573	0.35465	0.29928	0.0387865	0.229524	0.116578	0.233066	0.11089	0.296373	0.040814	0.201601	0.16942	-0.318535	0.0273467	0.0366233	0.804809	0.0783249	0.596694	-0.145822	0.322687	-0.2202	0.132606	-0.114807	0.437152	-0.0469777	0.751193	0.0341418	0.817802
CHCHD7	black	0.0526203	0.722439	-0.0505202	0.733099	0.208477	0.155034	-0.167637	0.254749	-0.0413504	0.780205	-0.178324	0.225265	-0.0485557	0.743116	-0.0256708	0.8625	0.027089	0.854983	0.27458	0.0589345	0.30383	0.03578	0.115731	0.433447	0.196071	0.181674	-0.0374611	0.800434	-0.119785	0.417397	-0.0611781	0.679556	0.118154	0.423812	0.00473168	0.974537	0.0856022	0.562927	0.0418454	0.777641	0.181967	0.215775	-0.0187846	0.899159
CHRNB2	black	0.110458	0.454824	-0.154689	0.293808	0.120396	0.415007	0.00780052	0.958035	-0.0789771	0.593632	0.0183207	0.901637	0.033176	0.822872	0.0519117	0.726031	-0.170299	0.247174	0.297824	0.0397916	0.215749	0.140816	0.240611	0.0994842	0.230919	0.114312	0.0261789	0.859805	-0.0604795	0.683021	0.109099	0.460426	0.174949	0.234309	-0.110421	0.454979	-0.11733	0.427076	-0.178611	0.224508	-0.142172	0.335075	-0.028551	0.847247
CLECL1	black	-0.128862	0.382719	0.0987073	0.504472	-0.15925	0.279629	-0.0865773	0.558471	0.266416	0.067195	-0.132593	0.368976	0.107366	0.467625	0.184291	0.209871	0.4944	0.000354685	0.266749	0.0668406	0.253018	0.0827213	0.156901	0.286875	0.223917	0.12603	0.164789	0.263025	-0.023199	0.87563	0.0987526	0.504275	0.208989	0.153998	-0.0677891	0.647093	-0.100576	0.496398	-0.0265556	0.857809	0.0917128	0.535281	0.213776	0.144574
CLRN1	black	-0.0475879	0.748066	0.0783573	0.596542	0.11716	0.42775	-0.0970857	0.511533	-0.0500623	0.73543	0.12867	0.383437	0.088995	0.547495	0.105	0.477547	-0.0489678	0.741011	-0.283727	0.0506694	-0.266859	0.0667241	-0.164347	0.264326	-0.188347	0.199836	-0.174885	0.234484	0.189267	0.197609	-0.0910912	0.538063	-0.212019	0.147983	0.0193114	0.896346	-0.13279	0.36826	0.0272812	0.853965	-0.0871497	0.555863	-0.110271	0.455595
COMP	black	0.167627	0.254776	-0.206065	0.159973	-0.191825	0.191505	-0.00644186	0.965339	0.228989	0.117454	-0.0610848	0.680019	-0.128506	0.384047	0.421594	0.00284159	0.285495	0.0491859	0.422672	0.0027642	0.340837	0.0177589	0.332518	0.0209345	0.252977	0.0827726	0.309155	0.0325077	0.0208496	0.88814	-0.114715	0.437518	-0.0822226	0.578497	-0.0821296	0.578928	-0.149844	0.309373	-0.113508	0.442388	-0.0738354	0.61796	0.00915217	0.950772
COX8A	black	-0.207926	0.156152	-0.00585967	0.96847	-0.00685867	0.963098	0.127208	0.388907	0.0981194	0.507026	0.0558538	0.706128	0.0495466	0.738058	0.0133887	0.928034	-0.242849	0.0962815	-0.222337	0.128793	-0.189466	0.197128	-0.181126	0.217943	-0.152257	0.301557	-0.154461	0.29453	-0.229087	0.117293	-0.0865747	0.558483	-0.0659288	0.656166	0.135066	0.360032	-0.0264732	0.858245	0.0559501	0.705645	-0.0728691	0.622579	-0.19892	0.175283
CPEB4	black	-0.0154872	0.916792	-0.0916421	0.535597	0.176445	0.230269	-0.0722926	0.625341	0.00702973	0.962178	-0.283825	0.050586	-0.0333479	0.821969	0.0509454	0.730937	0.0225534	0.879065	0.409778	0.00382319	0.467798	0.0008004	0.171278	0.244426	0.331803	0.0212283	0.162009	0.271274	0.054724	0.711813	-0.107234	0.468174	0.00968976	0.947884	-0.111094	0.452215	-0.185318	0.207298	0.0846718	0.567194	0.100575	0.496401	-0.107345	0.467713
CPS1	black	0.223279	0.127141	-0.0531177	0.719922	0.125865	0.393976	-0.0607747	0.681556	-0.232718	0.111439	-0.0856467	0.562723	-0.0902854	0.541679	-0.132387	0.369729	-0.256426	0.0785289	0.373784	0.00887055	0.33321	0.0206532	0.248175	0.0889792	0.171791	0.242996	-0.0297084	0.841133	-0.147305	0.317736	0.0288512	0.84566	0.0579811	0.695468	-0.0383972	0.795553	-0.0327333	0.825198	-0.0901941	0.54209	-0.0452231	0.760204	-0.15228	0.301482
DDX49	black	-0.0311522	0.833519	-0.0581432	0.694658	-0.0782876	0.596869	-0.0851796	0.564863	0.246401	0.0913614	0.126773	0.390545	0.283326	0.0510108	-0.0214835	0.884762	0.220064	0.132851	-0.267191	0.0663732	-0.264779	0.0689576	-0.137143	0.352623	-0.236746	0.105208	-0.145832	0.322652	-0.266376	0.0672382	-0.149389	0.310861	-0.333654	0.0204746	0.0493355	0.739135	-0.167078	0.25636	0.0457843	0.757319	-0.0887165	0.548754	0.093641	0.526697
DEFA1	black	0.0244436	0.869014	-0.151423	0.304243	-0.094901	0.521125	0.310252	0.031865	-0.0799911	0.588884	0.000122681	0.99934	0.0576791	0.696978	0.0455495	0.758526	-0.173367	0.238635	-0.197782	0.177816	-0.153462	0.297701	-0.167015	0.25654	-0.0771204	0.602368	0.0605381	0.682731	-0.133634	0.365194	0.0665288	0.653234	0.0860122	0.561051	-0.0472598	0.749747	0.0321926	0.828041	0.0743037	0.615727	-0.0090171	0.951497	0.0434619	0.769282
DERPC	black	-0.0336211	0.820534	-0.00811309	0.956355	-0.0496528	0.737517	0.0268131	0.856445	0.0636851	0.667174	-0.0765977	0.604837	0.0749535	0.612633	0.051998	0.725593	0.0228103	0.877698	0.362047	0.0114503	0.294664	0.0420461	0.251164	0.0850751	0.269505	0.0639671	0.0823457	0.577926	-0.0781925	0.597316	0.191782	0.191606	0.168849	0.251281	-0.108419	0.463245	-0.0747324	0.613685	-0.129984	0.378555	-0.146176	0.321499	0.146565	0.320202
DKFZP761P0423	black	-0.0881821	0.551174	-0.0649984	0.660722	0.0234889	0.874088	0.16994	0.248187	-0.0327207	0.825264	-0.220602	0.131883	0.0176631	0.905151	0.0445723	0.763555	-0.0284442	0.847812	0.34336	0.0168804	0.36799	0.0100734	0.182715	0.213863	0.0542128	0.71439	0.12556	0.395132	0.184391	0.209619	0.143383	0.330933	0.0569797	0.700479	0.226589	0.121455	0.447228	0.00143795	0.0438515	0.767271	0.142344	0.334487	-0.0884547	0.549939
DUSP22	black	0.0931404	0.528919	0.0605172	0.682835	0.185236	0.207502	0.0260628	0.860421	-0.356733	0.0128153	0.0307826	0.835466	-0.0893874	0.545723	-0.0775512	0.600336	-0.0490501	0.740591	0.249592	0.087112	0.166037	0.259378	0.244714	0.0936736	0.0482161	0.744852	0.15831	0.282516	0.0992118	0.502285	0.113362	0.442979	0.0418217	0.777763	-0.210566	0.150845	0.0805479	0.586285	-0.139188	0.345423	-0.0735252	0.619441	-0.100352	0.497362
DYNLRB2	black	0.269006	0.0644801	0.0690389	0.641026	-0.135362	0.35897	0.0403539	0.785375	-0.246734	0.0909109	0.0491766	0.739946	-0.112991	0.444484	-0.168675	0.251776	-0.223306	0.127094	0.355741	0.0130851	0.246512	0.0912114	0.3305	0.021773	0.0219742	0.882148	0.107567	0.466787	-0.187172	0.202708	0.000244799	0.998682	-0.123655	0.402397	-0.00979555	0.947316	-0.0889159	0.547852	-0.176921	0.228996	-0.174421	0.235748	0.00944632	0.949191
EDARADD	black	0.0874009	0.55472	0.425568	0.00256553	-0.0217105	0.883553	-0.11305	0.444246	-0.383453	0.00713873	0.0299304	0.839962	0.00290906	0.984344	-0.0913324	0.536983	-0.197304	0.178889	0.538599	7.85e-05	0.334928	0.0199688	0.492829	0.000372836	0.225592	0.123147	0.146719	0.319688	0.192948	0.188868	0.493043	0.000370319	0.224782	0.124535	-0.0489473	0.741116	-0.0282033	0.849086	-0.338394	0.018646	-0.173055	0.239493	-0.0895438	0.545018
ELL3	black	0.202963	0.166496	0.0887231	0.548724	0.0282475	0.848852	-0.133156	0.36693	-0.19086	0.193791	-0.0196639	0.894465	0.0702216	0.635306	-0.184544	0.209235	-0.114216	0.43953	0.334139	0.0202808	0.253269	0.0824072	0.296578	0.0406682	0.0366364	0.804741	0.159346	0.279337	-0.0261587	0.859912	0.202999	0.166418	-0.040737	0.783386	-0.0667399	0.652204	0.0290353	0.844688	-0.13268	0.36866	-0.122479	0.406923	-0.063672	0.667238
ELMO1	black	0.0271845	0.854477	0.0267949	0.85654	-0.109681	0.458023	-0.19112	0.193173	0.235116	0.107696	-0.132066	0.370899	0.16826	0.252962	0.337291	0.0190588	0.0710076	0.631516	0.48836	0.000429165	0.443196	0.0016062	0.330252	0.021878	0.15164	0.303545	0.0976684	0.50899	-0.149868	0.309293	0.0663297	0.654207	-0.0147083	0.920962	0.10256	0.487896	-0.146589	0.32012	-0.0871166	0.556013	-0.134769	0.3611	-0.0635801	0.667691
ENPP1	black	-0.00993568	0.946563	-0.045702	0.757742	0.0533276	0.718861	0.162201	0.2707	-0.151503	0.303984	-0.0567074	0.701844	-0.00193607	0.98958	-0.113412	0.442779	0.0887202	0.548737	0.303976	0.0356864	0.255106	0.0801319	0.238505	0.102572	0.216724	0.138987	0.267068	0.0665032	0.265654	0.0680111	-0.000968022	0.99479	-0.00367827	0.980205	0.114041	0.440237	0.258201	0.0764113	-0.0852811	0.564398	-0.021461	0.884882	-0.0404185	0.785039
ERO1LB	black	0.361088	0.0116869	0.123681	0.402299	-0.206271	0.159547	-0.114855	0.436957	-0.17614	0.23109	0.105328	0.476165	0.0105384	0.943326	0.0298001	0.840649	-0.212159	0.147708	0.527328	0.000117601	0.295135	0.0417038	0.524964	0.000127789	0.340115	0.0180172	0.171623	0.243463	-0.160758	0.275044	0.345247	0.0162478	0.157679	0.284463	-0.0302459	0.838297	-0.0362398	0.806814	-0.383352	0.00715525	-0.24889	0.0880329	-0.00631615	0.966015
ERP27	black	0.33993	0.0180838	0.186638	0.204021	-0.298695	0.0391879	-0.14411	0.328459	-0.100995	0.494594	-0.0787577	0.594661	-0.11301	0.444409	-0.0764197	0.605679	0.0841835	0.569439	0.260017	0.0742934	0.222404	0.128676	0.16716	0.256124	0.211768	0.148473	0.15509	0.292543	0.20378	0.164759	0.0367729	0.804028	0.124184	0.400374	-0.0931305	0.528963	-0.324259	0.0245478	-0.0625636	0.672703	-0.0278316	0.851052	0.305865	0.0344986
ESRRAP2	black	-0.205278	0.161611	-0.012828	0.931041	0.0577113	0.696817	0.265455	0.0682255	-0.0924842	0.531839	0.0667835	0.651991	-0.151901	0.302701	-0.138739	0.346996	-0.121121	0.412183	-0.25947	0.0749258	-0.226084	0.122311	-0.18735	0.202269	-0.059399	0.688394	-0.167937	0.253887	-0.159312	0.279441	-0.0329417	0.824103	0.0248165	0.867034	-0.171383	0.244132	-0.000124683	0.999329	0.0518018	0.726588	0.0990476	0.502996	0.0600098	0.685355
FAM107B	black	0.0844165	0.568367	-0.0688129	0.642121	0.127366	0.388315	0.148265	0.314557	-0.280509	0.0534631	0.00759715	0.959128	-0.15133	0.304546	-0.134405	0.362409	-0.182964	0.213228	0.34588	0.01604	0.274155	0.0593435	0.307457	0.0335228	0.0982507	0.506455	0.166818	0.257112	0.195313	0.183402	-0.115169	0.435698	-0.137434	0.351595	-0.0923736	0.532332	0.24723	0.0902429	-0.12928	0.381166	-0.0190868	0.897545	-0.368243	0.010018
FAM178A	black	0.0585111	0.692821	-0.0666616	0.652586	-0.0655206	0.658164	-0.178141	0.225749	0.24233	0.0970161	0.114824	0.437081	0.0884236	0.550079	0.186416	0.204571	0.0423252	0.775157	-0.276485	0.0571299	-0.283767	0.0506357	-0.165005	0.262391	-0.207827	0.156353	-0.105239	0.476541	-0.0777054	0.599609	0.150316	0.307834	0.0557987	0.706405	0.289948	0.0456046	-0.128947	0.382405	-0.00792919	0.957343	-0.0596429	0.68718	0.054109	0.714914
FASTKD2	black	-0.00156105	0.991598	0.138049	0.349423	0.0258298	0.861656	-0.156784	0.287239	-0.0106294	0.942838	-0.119719	0.417656	0.245926	0.0920084	-0.0945035	0.52288	-0.0698163	0.637264	0.245444	0.0926679	0.267642	0.0658991	0.125075	0.396975	0.122437	0.407085	-0.0583604	0.693573	-0.143999	0.328839	-0.0382036	0.796562	0.0149366	0.91974	-0.124443	0.399383	0.0365156	0.805372	0.0119959	0.935504	-0.0392659	0.79103	0.112957	0.44462
FBXW5	black	0.194816	0.184542	0.0562376	0.704201	0.107381	0.467564	-0.189842	0.196224	-0.171801	0.242967	-0.143685	0.329906	-0.0676049	0.64799	-0.129689	0.379649	-0.144933	0.325678	0.256217	0.0787807	0.292458	0.0436815	0.11719	0.42763	-0.0765162	0.605223	-0.0312022	0.833256	-0.106785	0.47005	-0.0252678	0.864638	-0.0327626	0.825044	-0.104264	0.480657	0.00782205	0.957919	0.0497345	0.7371	-0.0410487	0.781769	-0.140152	0.342057
FCER2	black	-0.0461469	0.755456	0.306631	0.0340264	-0.122028	0.408666	-0.0307764	0.835499	-0.113626	0.441913	0.0722516	0.625538	0.0892634	0.546283	0.196702	0.180245	0.0188412	0.898856	0.399045	0.00496135	0.211767	0.148475	0.394627	0.00550974	0.397054	0.00520223	0.231224	0.113821	0.241171	0.0986746	0.248785	0.0881711	0.183347	0.212255	0.0633852	0.668651	0.120765	0.413571	-0.314859	0.0292811	-0.0849892	0.565736	0.0582889	0.69393
FERD3L	black	0.00132661	0.99286	0.0448235	0.762262	-0.088938	0.547752	-0.0556015	0.707397	0.0927647	0.53059	0.14271	0.333231	-0.0134928	0.927476	-0.124525	0.399072	-0.113978	0.440488	-0.258714	0.0758089	-0.289466	0.0459814	-0.126973	0.389793	-0.150335	0.307772	-0.0551745	0.709545	0.0662286	0.6547	0.157475	0.285095	0.0861874	0.560251	-0.0130481	0.92986	-0.0273482	0.853611	-0.0430529	0.771395	-0.0176787	0.905067	-0.0512047	0.729619
FGA	black	-0.0350742	0.812914	0.173087	0.239403	0.156303	0.288738	-0.157822	0.284021	-0.136554	0.354716	0.00774595	0.958328	-0.0870521	0.556307	-0.15742	0.285263	-0.0942035	0.524206	0.193578	0.187401	0.126009	0.393432	0.161923	0.271533	0.131853	0.371678	-0.0275689	0.852442	-0.0794169	0.59157	0.091157	0.537768	0.0476902	0.747543	-0.0808305	0.584967	0.0208676	0.888044	-0.113655	0.441794	0.00945774	0.94913	0.0628149	0.671462
FGL1	black	0.228553	0.118174	0.0444746	0.764058	-0.112103	0.448094	-0.166115	0.25915	-0.00563694	0.969668	-0.0027288	0.985314	-0.123752	0.402027	-0.12026	0.415539	-0.0735117	0.619505	0.442165	0.00165196	0.356013	0.0130107	0.368938	0.00986755	-0.0378088	0.79862	-0.0157746	0.915253	-0.190082	0.19565	-0.00234489	0.98738	-0.106068	0.473054	-0.0680218	0.645962	-0.0954206	0.518835	-0.153357	0.298036	-0.177597	0.227193	0.020816	0.888319
FLJ14166	black	-0.0132031	0.929029	-0.102367	0.48872	0.278	0.0557262	0.0669584	0.651138	-0.215964	0.140411	-0.024768	0.867291	-0.176551	0.229985	-0.129443	0.380559	0.212394	0.147249	0.339698	0.018168	0.277974	0.0557498	0.290567	0.0451239	0.215837	0.140651	0.396892	0.00522221	-0.0754822	0.610122	-0.126601	0.391195	-0.130726	0.375817	-0.167946	0.253863	-0.328395	0.0226779	-0.101401	0.492852	-0.108811	0.461621	-0.0791587	0.59278
FLJ23152	black	0.281287	0.0527766	0.0234361	0.874369	-0.2104	0.151175	0.0267843	0.856597	-0.128253	0.384993	-0.0635487	0.667846	-0.166258	0.258735	-0.167867	0.254087	-0.186835	0.203537	0.295569	0.0413899	0.241984	0.0975085	0.213224	0.145639	0.0791122	0.592998	0.00202576	0.989097	-0.0920788	0.533646	0.0199279	0.893056	-0.00375232	0.979806	0.0349675	0.813473	-0.177924	0.226324	-0.068537	0.64346	0.0764831	0.605379	0.186911	0.203349
FOXJ1	black	0.0614488	0.678215	-0.0455876	0.75833	0.0256983	0.862354	0.0590916	0.689926	-0.0973514	0.510372	-0.125484	0.395422	-0.0990635	0.502927	-0.29214	0.0439212	-0.112926	0.444749	0.333687	0.0204613	0.348029	0.015352	0.191552	0.192151	-0.0302417	0.838319	0.0457358	0.757568	0.0624372	0.673327	-0.231337	0.113639	-0.0844028	0.56843	-0.0261837	0.85978	0.0100584	0.945904	0.0323822	0.827045	0.0248157	0.867038	-0.0535119	0.717929
GKN2	black	0.131316	0.373647	0.13301	0.367458	-0.0682911	0.644654	-0.11165	0.449944	-0.0913879	0.536734	-0.0694244	0.63916	-0.14629	0.321118	-0.176597	0.229862	-0.0815509	0.581615	0.342134	0.0173025	0.28883	0.0464826	0.26597	0.067672	-0.0154178	0.917163	0.125739	0.394452	-0.058652	0.692118	0.0272965	0.853884	-0.18844	0.199609	0.0368578	0.803584	-0.0120124	0.935415	-0.0635555	0.667812	-0.0201026	0.892124	-0.138989	0.346119
HNRNPA3	black	0.0391061	0.791862	-0.182806	0.21363	-0.129404	0.380704	0.0689909	0.641259	0.201762	0.169071	-0.11007	0.456421	0.236144	0.106121	0.253722	0.0818416	0.0273872	0.853404	0.313378	0.0300922	0.311011	0.031427	0.178643	0.224422	0.264623	0.0691275	0.0322369	0.827808	-0.409888	0.00381292	-0.170088	0.247769	-0.0661426	0.655121	-0.203963	0.164372	-0.0578568	0.696089	-0.0110043	0.940825	-0.144663	0.326588	-0.08309	0.574482
HS3ST4	black	0.00799182	0.957007	0.201031	0.170655	-0.152414	0.301053	-0.16062	0.27546	0.0918294	0.53476	-0.0217532	0.883325	0.17736	0.227822	0.11241	0.446844	0.178139	0.225755	0.246997	0.0905566	0.205869	0.160381	0.213956	0.144229	0.0405	0.784616	0.152254	0.301568	0.217302	0.13791	0.169721	0.248804	0.119259	0.419459	-0.0151584	0.918552	-0.0282665	0.848751	-0.106783	0.47006	-0.101116	0.494074	0.161308	0.273383
INSL5	black	0.283113	0.0511932	0.115218	0.435499	-0.164336	0.264357	0.014073	0.924366	-0.253915	0.081601	0.189291	0.197551	0.0723718	0.624961	0.0684838	0.643718	-0.086588	0.558422	0.666016	2.39e-07	0.358337	0.0123894	0.681592	9.66e-08	0.509763	0.000214896	0.336473	0.0193696	-0.116249	0.431376	0.337122	0.0191225	0.183455	0.211981	-0.00180405	0.99029	-0.00199319	0.989273	-0.535422	8.81e-05	-0.396919	0.00521887	-0.0331094	0.823221
ITGA4	black	-0.196917	0.179758	-0.0579327	0.69571	-0.0615648	0.677641	-0.0428283	0.772555	0.355181	0.0132395	-0.154347	0.294891	0.0822122	0.578546	0.132923	0.367774	0.175661	0.232381	0.265826	0.0678256	0.282809	0.0514537	0.157436	0.285214	0.130817	0.375482	0.28942	0.0460174	0.0674398	0.648793	-0.168908	0.251114	-0.188024	0.200621	-0.0572835	0.698957	0.0898249	0.543751	0.0509476	0.730926	0.137545	0.351202	-0.00960962	0.948314
KATNAL1	black	0.17197	0.242495	0.0889664	0.547624	-0.209864	0.152244	-0.156866	0.286985	0.0915215	0.536136	-0.166868	0.256967	0.239467	0.101153	0.293786	0.0426911	0.105918	0.473686	0.415073	0.00335155	0.385632	0.00679176	0.237014	0.104803	0.327084	0.023257	0.031276	0.832867	-0.0436916	0.768096	0.131266	0.373832	0.287505	0.0475421	-0.165807	0.260047	-0.109598	0.458366	-0.065204	0.659714	-0.0100344	0.946033	0.102466	0.488299
KCNMA1	black	-0.129	0.382205	-0.164149	0.264909	-0.0561555	0.704613	0.0586717	0.692019	0.290731	0.044997	-0.178119	0.225807	0.0478135	0.746911	0.241712	0.0978972	0.573853	2.01e-05	0.644397	7.72e-07	0.564342	2.94e-05	0.487881	0.000435638	0.421733	0.0028315	0.626657	1.89e-06	0.147023	0.318673	-0.17576	0.232113	-0.14708	0.318483	0.0419898	0.776893	-0.0758974	0.608152	-0.0936164	0.526806	0.0633426	0.66886	0.119047	0.420292
KIAA1279	black	-0.180508	0.219542	-0.117104	0.427972	0.0681233	0.645469	0.0520629	0.725264	0.182103	0.215427	-0.0412307	0.780826	0.0747006	0.613836	0.185474	0.206907	0.187508	0.201883	0.20294	0.166546	0.176152	0.231056	0.139804	0.343268	0.171937	0.242589	-0.0831781	0.574075	-0.159241	0.279657	-0.00060424	0.996748	0.0373301	0.801118	0.143915	0.329122	-0.0286881	0.846523	-0.0511511	0.729892	0.00848681	0.954347	-0.126698	0.390827
LAMA3	black	-0.0619625	0.675673	0.179999	0.220868	-0.0977813	0.508498	0.0017293	0.990693	-0.0257219	0.862229	-0.0572694	0.699028	0.393787	0.00561972	0.0421984	0.775813	0.123467	0.403119	0.434703	0.00201898	0.329099	0.0223719	0.381829	0.00740727	0.42753	0.00243821	0.485418	0.000470331	0.153881	0.296369	-0.00463577	0.975053	-0.0816431	0.581187	0.129255	0.381257	0.268431	0.0650757	-0.156394	0.288456	-0.0313311	0.832576	-0.154569	0.294188
LOC100128354	black	0.208415	0.155159	-0.136484	0.354966	0.0201849	0.891685	-0.0838308	0.571064	-0.0107621	0.942125	-0.14516	0.324911	-0.0426245	0.773609	0.0589987	0.690389	0.0943967	0.523351	0.248127	0.0890428	0.271942	0.0615097	0.129713	0.379559	0.00934284	0.949747	0.118923	0.420782	0.165653	0.260495	0.000560768	0.996982	0.0517929	0.726633	0.138669	0.347242	-0.178178	0.22565	0.0456219	0.758154	0.0355224	0.810567	-0.0315699	0.831319
LOC100133036	black	0.0980414	0.507365	0.283588	0.0507878	-0.121448	0.410915	-0.150682	0.306646	-0.12009	0.416205	-0.0652264	0.659604	-0.0058364	0.968595	-0.0849366	0.565978	-0.0131557	0.929283	0.615378	3.25e-06	0.441807	0.00166808	0.510596	0.000208987	0.509703	0.000215323	0.391396	0.00594352	0.0684365	0.643948	0.396044	0.00532833	0.312588	0.0305324	0.0851542	0.564979	-0.0257343	0.862163	-0.295708	0.04129	-0.0376468	0.799465	-0.205083	0.162017
LOC100133957	black	0.0123946	0.933365	0.208948	0.154082	-0.160118	0.276983	0.0726948	0.623413	-0.137321	0.351993	-0.172898	0.239925	-0.0780436	0.598017	0.0209092	0.887823	0.011056	0.940548	0.3591	0.0121912	0.335645	0.0196887	0.199076	0.174938	0.217959	0.136693	0.132049	0.370963	0.044541	0.763716	0.310368	0.0317977	0.457585	0.00107551	0.0125918	0.932308	0.169941	0.248185	-0.07114	0.630879	0.104268	0.480642	-0.0618449	0.676254
LOC127011	black	0.20206	0.168431	0.186493	0.20438	-0.216197	0.139974	0.200195	0.172476	-0.373174	0.00899109	-0.0267494	0.856782	0.0954385	0.518756	-0.208031	0.155939	-0.301651	0.0371947	0.566271	2.73e-05	0.402436	0.00457339	0.462556	0.000932506	0.380003	0.0077197	0.23371	0.109879	0.0585856	0.692449	0.394734	0.00549586	0.37481	0.00867114	-0.122355	0.407403	0.0535193	0.717892	-0.30096	0.037653	-0.167219	0.255951	-0.109195	0.460028
LOC143543	black	-0.00480027	0.974168	-0.0193395	0.896196	0.0227865	0.877824	-0.237934	0.103423	0.230914	0.114319	0.000838246	0.995488	0.0947584	0.521754	-0.0304327	0.837311	0.00950343	0.948885	-0.422997	0.00274126	-0.254525	0.0808457	-0.393623	0.00564147	-0.423274	0.00272184	-0.409547	0.00384508	-0.116974	0.428489	-0.0906571	0.54001	-0.119667	0.417861	0.308348	0.0329868	-0.250823	0.0855133	0.229979	0.115834	-0.148207	0.314747	0.0159182	0.914484
LOC283788	black	0.111567	0.450282	0.327949	0.0228734	-0.0302181	0.838444	-0.259128	0.0753248	-0.16143	0.273013	0.0970212	0.511815	-0.0667676	0.652069	0.0607162	0.681847	0.102358	0.488757	0.613184	3.6e-06	0.33524	0.0198465	0.601235	6.21e-06	0.450879	0.00129936	0.246666	0.0910034	0.00457979	0.975355	0.478782	0.000576524	0.21934	0.134163	0.104544	0.479474	-0.0383379	0.795862	-0.451908	0.00126252	-0.154401	0.294721	0.0733384	0.620334
LOC390424	black	-0.19595	0.181949	0.369477	0.009752	-0.185489	0.206871	0.19229	0.19041	-0.180064	0.220698	-0.301789	0.0371037	0.00967516	0.947962	-0.0558633	0.706081	0.0278516	0.850946	0.579136	1.61e-05	0.525293	0.000126326	0.371539	0.00932109	0.570487	2.3e-05	0.702799	2.57e-08	0.336682	0.0192898	0.344976	0.0163374	0.336946	0.0191894	-0.0241081	0.870797	0.162885	0.268656	-0.072955	0.622167	0.249627	0.0870651	-0.00280359	0.984911
LOC440396	black	-0.103627	0.483358	0.364148	0.0109462	-0.118506	0.422425	-0.093081	0.529183	-0.0571687	0.699532	-0.336371	0.0194089	-0.00511305	0.972486	0.0147774	0.920592	-0.0243127	0.869709	0.475459	0.000637417	0.480118	0.000553547	0.203347	0.165679	0.42921	0.00233365	0.1342	0.363151	0.374489	0.00873314	0.421539	0.0028456	0.59677	7.58e-06	0.15204	0.302255	0.0597662	0.686567	-0.00566596	0.969512	0.314629	0.0294063	0.196258	0.18125
LOC440577	black	0.0245946	0.868212	0.0568711	0.701023	-0.0916172	0.535708	0.147329	0.317657	-0.135009	0.360237	-0.335755	0.0196462	-0.0285608	0.847195	0.0330383	0.823595	0.0211579	0.886497	0.913195	1.49e-19	0.805271	5.19e-12	0.601729	6.08e-06	0.859269	5.48e-15	0.668897	2.03e-07	0.117993	0.424447	0.0657677	0.656954	0.165013	0.262368	0.0340283	0.818397	-0.0636222	0.667483	-0.150656	0.306728	0.187035	0.203045	-0.0380794	0.797209
LOC646249	black	0.186912	0.203347	0.254465	0.0809202	-0.0969086	0.512307	-0.0984762	0.505475	-0.253595	0.081999	-0.154646	0.293946	0.0203312	0.890904	-0.0639135	0.66605	-0.130958	0.374964	0.457153	0.00108881	0.382797	0.00724614	0.295622	0.0413516	0.358475	0.0123533	0.135721	0.357688	-0.0344976	0.815936	0.425906	0.00254318	0.306334	0.034209	-0.0285436	0.847286	-0.0475486	0.748268	-0.143265	0.331336	-0.042106	0.776291	-0.0311708	0.833421
LOC728320	black	0.186732	0.203789	0.168276	0.252918	-0.155009	0.292799	0.00904592	0.951342	-0.214725	0.142757	0.0963754	0.514641	-0.0145883	0.921606	0.0465195	0.753543	0.0380214	0.797511	0.882324	1.16e-16	0.543965	6.44e-05	0.857356	7.32e-15	0.601364	6.18e-06	0.679664	1.08e-07	0.0707516	0.63275	0.297414	0.0400784	0.0246025	0.86817	-0.000859261	0.995375	-0.0532832	0.719085	-0.533402	9.47e-05	-0.241994	0.097495	-0.0717975	0.627718
LOC728362	black	0.0829097	0.575316	0.138126	0.34915	-0.155286	0.291927	0.0880168	0.551923	-0.156384	0.288485	-0.189687	0.196597	0.0135249	0.927304	0.0448377	0.762188	0.00152531	0.991791	0.980592	3.36e-34	0.777126	8.33e-11	0.747384	1.05e-09	0.80917	3.41e-12	0.613231	3.59e-06	0.0589458	0.690652	0.188957	0.198356	0.177829	0.226575	0.0128867	0.930726	-0.0244993	0.868718	-0.32314	0.025075	0.00970094	0.947824	-0.00708931	0.961858
LOC728419	black	0.038135	0.796919	0.166198	0.25891	-0.126879	0.390147	0.0747851	0.613434	-0.154266	0.295147	-0.136609	0.354519	0.0161492	0.913248	0.0661623	0.655025	0.0484092	0.743865	0.952251	2.44e-25	0.715751	1.08e-08	0.761634	3.26e-10	0.889146	3.16e-17	0.673669	1.54e-07	0.0591835	0.689468	0.181086	0.218045	0.159792	0.277976	0.0108266	0.941779	-0.0387455	0.793738	-0.369106	0.00983135	0.019392	0.895916	0.0394582	0.79003
LOC728450	black	0.0487488	0.74213	0.095778	0.517264	-0.113591	0.442053	0.133957	0.364026	-0.1641	0.265052	-0.262127	0.0718898	-0.007979	0.957076	0.0536136	0.717415	0.0295725	0.84185	0.974625	1.5e-31	0.812737	2.3e-12	0.699424	3.19e-08	0.86144	3.93e-15	0.672549	1.65e-07	0.111669	0.449864	0.135791	0.357435	0.212222	0.147585	0.0125776	0.932384	-0.0245319	0.868545	-0.253548	0.0820577	0.0966999	0.51322	0.00305673	0.983549
LOC728476	black	0.0399716	0.787361	0.148648	0.313295	-0.149344	0.311009	0.112179	0.447786	-0.152901	0.299494	-0.215743	0.140827	0.00238169	0.987182	0.0550361	0.710241	0.0559879	0.705455	0.956059	3.75e-26	0.767263	2.01e-10	0.717581	9.5e-09	0.890586	2.38e-17	0.710456	1.55e-08	0.126012	0.393419	0.15454	0.294282	0.211615	0.148774	9.12e-05	0.999509	-0.0400288	0.787064	-0.294307	0.0423073	0.0800896	0.588424	0.0341077	0.817981
LOC728494	black	-0.102772	0.486994	0.30777	0.0333335	-0.291482	0.0444213	0.35165	0.014249	-0.262826	0.0711073	-0.341164	0.0176429	0.0154544	0.916967	-0.217396	0.137736	-0.218483	0.13573	0.642607	8.47e-07	0.603681	5.57e-06	0.352332	0.0140491	0.68102	1e-07	0.474142	0.000663118	0.154495	0.294422	0.365442	0.0106452	0.556398	4.02e-05	0.00132516	0.992868	0.160657	0.275348	-0.0846629	0.567235	0.234475	0.108687	-0.0204177	0.890443
LOC728510	black	0.0596448	0.687171	0.101056	0.494334	-0.115901	0.432764	0.103121	0.485506	-0.148418	0.314054	-0.245013	0.09326	-0.000407688	0.997806	0.0455643	0.75845	0.0445017	0.763919	0.973602	3.68e-31	0.80422	5.8e-12	0.708801	1.73e-08	0.845586	3.97e-14	0.647124	6.69e-07	0.0838525	0.570963	0.116857	0.428954	0.173985	0.236937	0.00981923	0.947188	-0.033033	0.823623	-0.262439	0.07154	0.0781725	0.597411	0.0133931	0.928011
LOC728530	black	0.135335	0.35907	0.157751	0.284239	-0.202243	0.168038	0.137492	0.35139	-0.230854	0.114416	-0.139521	0.344257	-0.0566387	0.702188	0.0638376	0.666424	0.0130071	0.93008	0.793292	1.78e-11	0.588574	1.08e-05	0.637885	1.08e-06	0.791671	2.09e-11	0.813413	2.13e-12	0.258058	0.0765806	0.253666	0.0819105	0.257518	0.0772206	-0.0282059	0.849072	-0.0705345	0.633797	-0.308294	0.0330194	0.0494177	0.738716	0.0158165	0.915028
LOC728543	black	0.0856434	0.562738	0.0818252	0.580341	-0.12522	0.396425	0.108396	0.463338	-0.1513	0.304642	-0.24274	0.0964349	0.01021	0.94509	0.0395523	0.78954	0.01439	0.922668	0.985936	2.16e-37	0.816594	1.49e-12	0.719939	8.06e-09	0.816184	1.56e-12	0.644532	7.66e-07	0.0936517	0.52665	0.114706	0.437557	0.155672	0.290715	-0.00429618	0.97688	-0.0216549	0.883849	-0.265102	0.0686065	0.0585124	0.692814	-0.00846531	0.954462
LOC728557	black	0.097477	0.509824	0.13723	0.352318	-0.265431	0.0682512	0.244737	0.0936413	-0.214818	0.14258	-0.21451	0.143167	-0.0201536	0.891852	-0.0655885	0.657831	-0.074472	0.614925	0.716108	1.05e-08	0.59908	6.84e-06	0.512958	0.000193047	0.713529	1.26e-08	0.719153	8.52e-09	0.288376	0.0468433	0.21887	0.135021	0.341428	0.0175496	-0.00129704	0.993019	0.00256776	0.98618	-0.195732	0.182446	0.122075	0.408485	-0.0616853	0.677044
LOC728572	black	0.0839074	0.57071	0.115514	0.434316	-0.134534	0.361947	0.0831643	0.574139	-0.150051	0.308699	-0.196989	0.179597	0.00595663	0.967949	0.0279646	0.850348	0.0190675	0.897648	0.972006	1.4e-30	0.774854	1.02e-10	0.734442	2.83e-09	0.829553	3.21e-13	0.608211	4.53e-06	0.051596	0.727632	0.151341	0.30451	0.162645	0.269372	0.00346066	0.981376	-0.0210086	0.887293	-0.309329	0.032405	0.0372417	0.801579	-0.00553028	0.970242
LOC728586	black	0.0406562	0.783806	0.136172	0.356076	-0.123652	0.402411	0.0956076	0.518013	-0.149875	0.309271	-0.227511	0.119906	0.0156025	0.916174	0.0583545	0.693602	0.0192188	0.896841	0.949645	8.05e-25	0.768292	1.84e-10	0.695803	4.02e-08	0.885759	6.09e-17	0.629603	1.63e-06	0.0719204	0.627127	0.180457	0.219674	0.227283	0.120289	0.0230028	0.876674	-0.0245684	0.868351	-0.28645	0.048399	0.0734477	0.619811	0.018846	0.898831
LOC728613	black	0.0605942	0.682452	0.12866	0.383474	-0.140715	0.340104	0.125819	0.394149	-0.174938	0.234339	-0.217555	0.13744	-0.00602137	0.9676	0.0229114	0.87716	0.00943747	0.949239	0.990044	7.98e-41	0.800199	8.83e-12	0.743209	1.45e-09	0.81554	1.68e-12	0.669641	1.94e-07	0.10847	0.463031	0.151358	0.304455	0.154422	0.294653	0.00417901	0.977511	-0.023289	0.875151	-0.29525	0.0416202	0.0411782	0.781098	-0.00883701	0.952465
LOC728648	black	-0.0282824	0.848667	0.380267	0.00767369	-0.289731	0.0457738	0.0802623	0.587618	-0.150668	0.30669	-0.245667	0.0923622	-0.00904569	0.951344	0.033444	0.821464	-0.0432694	0.770276	0.484182	0.000488657	0.433182	0.00210208	0.296554	0.0406855	0.424894	0.00261064	0.414878	0.00336799	0.227178	0.120465	0.506091	0.000242763	0.567724	2.57e-05	0.233074	0.110878	0.0435406	0.768876	-0.104677	0.478911	0.203944	0.164413	-0.032629	0.825746
LOC728656	black	0.0659176	0.656221	0.116591	0.430012	-0.127631	0.387319	0.10592	0.473674	-0.161643	0.272374	-0.196126	0.181549	-0.00221345	0.988087	0.0445176	0.763837	0.0325843	0.825982	0.992163	3.32e-43	0.791078	2.22e-11	0.758272	4.32e-10	0.808905	3.51e-12	0.667381	2.21e-07	0.0928924	0.530022	0.1484	0.314113	0.134455	0.362229	-0.00765959	0.958792	-0.0276282	0.852128	-0.313286	0.0301432	0.01968	0.894379	-0.00776583	0.958221
LOC728670	black	0.0354713	0.810834	0.143228	0.33146	-0.131658	0.372394	0.0934402	0.527588	-0.141969	0.335772	-0.181673	0.216532	0.0307396	0.835693	0.0715018	0.629138	0.0448994	0.761871	0.954662	7.6e-26	0.741344	1.68e-09	0.737846	2.19e-09	0.886045	5.77e-17	0.672378	1.66e-07	0.0781503	0.597515	0.194969	0.184191	0.174217	0.236303	0.0222964	0.880433	-0.0208248	0.888272	-0.32949	0.0222034	0.0441254	0.765859	0.00106606	0.994262
LOC728675	black	-0.019425	0.89574	0.209796	0.152379	0.0701984	0.635418	0.067078	0.650556	-0.322305	0.0254749	-0.0862873	0.559794	0.0302961	0.838032	-0.058104	0.694854	-0.162958	0.268439	0.43568	0.00196714	0.308699	0.0327778	0.345892	0.0160362	0.404903	0.00430811	0.398467	0.00503022	0.245592	0.0924641	0.408805	0.00391595	0.361125	0.0116778	0.0263616	0.858837	-0.09787	0.508112	-0.203799	0.164719	0.0455877	0.75833	0.0148689	0.920102
LOC728690	black	0.0660357	0.655643	0.114039	0.440245	-0.11472	0.437502	0.0755809	0.609654	-0.142459	0.334092	-0.259808	0.0745341	0.0124146	0.933258	0.036249	0.806765	-0.0217899	0.88313	0.940725	3.11e-23	0.7918	2.07e-11	0.658191	3.69e-07	0.818462	1.2e-12	0.520922	0.000147081	0.070644	0.633269	0.164656	0.263417	0.24337	0.0955465	0.014912	0.919871	0.00128078	0.993107	-0.244336	0.0941977	0.0833734	0.573173	0.0282705	0.84873
LOC728779	black	0.0774236	0.600937	0.108625	0.462389	-0.107293	0.467928	0.0654178	0.658667	-0.145803	0.32275	-0.205825	0.160472	0.0118531	0.93627	0.0379744	0.797756	-0.00644799	0.965306	0.951148	4.07e-25	0.770099	1.57e-10	0.702444	2.63e-08	0.811152	2.74e-12	0.536927	8.34e-05	0.0309165	0.834761	0.139239	0.345242	0.170786	0.245805	0.00221387	0.988085	-0.0277661	0.851399	-0.289851	0.0456797	0.0332958	0.822242	0.0275137	0.852734
LOC728806	black	0.0805446	0.5863	0.0834331	0.572898	-0.144529	0.32704	0.134242	0.363	-0.15409	0.295705	-0.210292	0.15139	-0.0148998	0.919937	0.0155495	0.916458	0.0226715	0.878436	0.984763	1.34e-36	0.796741	1.26e-11	0.748838	9.31e-10	0.803025	6.58e-12	0.733908	2.94e-09	0.13517	0.359659	0.0902152	0.541995	0.110455	0.454838	0.00210326	0.98868	-0.0335311	0.821007	-0.288188	0.0469938	0.0556426	0.70719	-0.0139675	0.924932
LOC728816	black	0.0423624	0.774964	0.0754607	0.610224	-0.135383	0.358895	0.0304541	0.837198	-0.0169773	0.908818	-0.26734	0.0662162	0.123396	0.403392	0.025491	0.863454	0.04954	0.738092	0.908453	4.8e-19	0.772847	1.23e-10	0.629588	1.64e-06	0.832784	2.14e-13	0.556814	3.95e-05	0.0231654	0.875808	0.063003	0.670534	0.127241	0.388784	-0.0142268	0.923542	-0.085145	0.565021	-0.206865	0.158323	0.0702737	0.635055	0.0317943	0.830137
LOC728850	black	-0.173695	0.237731	0.191387	0.19254	-0.115383	0.43484	0.314075	0.0297081	-0.208652	0.154678	-0.0860894	0.560698	-0.101322	0.493189	0.145016	0.325398	-0.00476452	0.974361	0.602027	6e-06	0.411682	0.00364729	0.505234	0.000249716	0.563501	3.04e-05	0.53018	0.000106302	0.184229	0.210026	0.488544	0.000426697	0.39104	0.00599308	0.0113612	0.93891	0.0759135	0.608076	-0.297618	0.0399352	0.0933345	0.528057	0.0860245	0.560995
LOC728863	black	0.0909002	0.538919	0.0973941	0.510186	-0.103635	0.483322	0.1467	0.319751	-0.229683	0.116317	-0.0766508	0.604586	-0.0419493	0.777103	0.0193294	0.89625	0.0112003	0.939774	0.953958	1.07e-25	0.693285	4.72e-08	0.816817	1.45e-12	0.748271	9.74e-10	0.806754	4.43e-12	0.142706	0.333243	0.147062	0.318544	0.034634	0.815221	-0.0348662	0.814004	-0.0533109	0.718945	-0.398483	0.00502825	-0.0505886	0.732751	-0.000275364	0.998518
LOC728875	black	-0.0664605	0.653568	0.208659	0.154664	-0.178524	0.224736	0.222553	0.128413	-0.184515	0.209308	-0.406829	0.00411041	-0.0412303	0.780828	0.0603445	0.683692	-0.0482219	0.744822	0.61614	3.13e-06	0.616901	3.02e-06	0.302222	0.0368195	0.632603	1.41e-06	0.555939	4.09e-05	0.24034	0.0998769	0.418051	0.00310947	0.611906	3.82e-06	0.122706	0.406049	0.15676	0.287316	-0.0140644	0.924412	0.282943	0.0513385	0.0364175	0.805885
LOC728882	black	0.068718	0.642582	0.0786832	0.59501	-0.115095	0.435994	0.167556	0.254981	-0.197821	0.177729	-0.175258	0.23347	-0.050108	0.735198	0.0233697	0.874722	0.0493474	0.739074	0.968183	2.55e-29	0.754908	5.7e-10	0.764757	2.5e-10	0.810615	2.91e-12	0.786209	3.56e-11	0.114897	0.436789	0.123183	0.40421	0.0857569	0.562219	-0.0360363	0.807878	-0.0542754	0.714075	-0.318492	0.027369	0.0415976	0.778924	-0.00897259	0.951736
LOC728900	black	0.0675814	0.648104	0.183328	0.212304	-0.132395	0.369699	0.100943	0.494819	-0.220681	0.13174	-0.156603	0.287804	0.0556964	0.70692	0.0121356	0.934754	-0.00934194	0.949752	0.949295	9.4e-25	0.726458	5.07e-09	0.752273	7.07e-10	0.835121	1.59e-13	0.689998	5.79e-08	0.113935	0.440664	0.219443	0.133976	0.148333	0.314332	-0.0263985	0.858641	-0.0287035	0.846441	-0.349287	0.0149609	0.0188159	0.898991	0.00472577	0.974569
LOC728934	black	0.0585488	0.692633	0.0658638	0.656484	-0.115719	0.433495	0.160408	0.276102	-0.167363	0.255537	-0.282807	0.051456	-0.0081915	0.955933	0.0535889	0.71754	0.0447624	0.762576	0.985438	4.78e-37	0.840483	7.91e-14	0.69955	3.17e-08	0.81577	1.64e-12	0.71452	1.17e-08	0.149389	0.310861	0.0987811	0.504151	0.185125	0.207778	-0.00284965	0.984664	-0.0291092	0.844297	-0.225857	0.122695	0.100813	0.495378	0.0129276	0.930507
LOC728961	black	-0.081003	0.584164	0.0623763	0.673628	-0.100148	0.498238	0.176669	0.229669	-0.0549162	0.710845	-0.292209	0.0438693	0.12699	0.389728	-0.192039	0.191002	-0.135155	0.359712	0.41308	0.00352274	0.442664	0.00162966	0.17549	0.232844	0.361996	0.0114628	0.236074	0.106228	-0.0567786	0.701487	0.0319369	0.829387	0.0875967	0.55383	-0.277126	0.0565321	0.0806538	0.585791	0.0524135	0.723487	0.120882	0.413113	-0.0644465	0.66343
LOC728970	black	-0.0182402	0.902067	0.249144	0.0876991	-0.177789	0.226682	0.0907973	0.539381	-0.147297	0.317762	-0.196512	0.180675	0.0219508	0.882273	0.0245519	0.868439	-0.0274258	0.853199	0.891112	2.14e-17	0.69952	3.17e-08	0.661142	3.14e-07	0.872879	6.15e-16	0.54675	5.8e-05	0.063685	0.667174	0.255315	0.079877	0.256373	0.0785926	0.0141501	0.923953	-0.0112463	0.939527	-0.304751	0.0351953	0.0868063	0.557427	0.0517408	0.726897
LOC729012	black	-0.0170596	0.908377	0.220282	0.132459	-0.11739	0.426836	0.0187726	0.899223	-0.108442	0.463148	-0.0425866	0.773805	-0.0151534	0.918579	0.0894701	0.54535	0.086908	0.556964	0.679762	1.08e-07	0.456978	0.00109425	0.605737	5.07e-06	0.639971	9.7e-07	0.718822	8.72e-09	0.245232	0.0929586	0.283221	0.0511003	0.142464	0.334075	0.0367536	0.804128	-0.110137	0.456144	-0.343506	0.0168307	-0.010201	0.945138	0.142723	0.333187
LOC729080	black	0.0637476	0.666866	0.123536	0.402854	-0.234691	0.108353	0.287915	0.0472123	-0.238436	0.102674	-0.328339	0.0227021	0.0419736	0.776977	-0.0417042	0.778372	-0.228106	0.118915	0.725765	5.33e-09	0.681983	9.44e-08	0.450456	0.00131481	0.505893	0.00024435	0.561388	3.31e-05	0.197843	0.177681	0.284964	0.0496273	0.332399	0.020983	-0.0669549	0.651156	0.0390324	0.792245	-0.0833421	0.573318	0.144558	0.326942	-0.0783433	0.596607
LOC729086	black	0.12083	0.413318	0.0801893	0.587958	-0.124534	0.399034	0.0591931	0.68942	-0.13822	0.348818	-0.0538238	0.716354	-0.00214454	0.988458	0.121553	0.410506	0.0504385	0.733515	0.972353	1.05e-30	0.699612	3.16e-08	0.831832	2.41e-13	0.783908	4.43e-11	0.671435	1.75e-07	0.072233	0.625627	0.117585	0.426062	0.0479037	0.74645	-0.00734074	0.960506	-0.0583806	0.693472	-0.425113	0.00259587	-0.0724967	0.624362	-0.0107989	0.941928
LOC729096	black	0.00490723	0.973593	-0.0803793	0.587072	-0.128542	0.383914	0.204984	0.162225	0.0020042	0.989213	-0.431787	0.002181	0.0348359	0.814162	0.0475091	0.74847	0.0442895	0.765012	0.892662	1.57e-17	0.873454	5.58e-16	0.5334	9.47e-05	0.683452	8.64e-08	0.658443	3.64e-07	0.137549	0.351188	-0.0890336	0.547321	0.0477758	0.747104	0.0421581	0.776022	0.0555753	0.707529	-0.00872325	0.953076	0.243165	0.0958346	-0.0571324	0.699714
LOC729142	black	0.13149	0.373008	0.174902	0.234436	-0.120441	0.414834	0.0692454	0.640026	-0.25719	0.0776122	0.13131	0.373669	-0.0841879	0.569419	-0.00839546	0.954837	0.0284192	0.847944	0.911021	2.57e-19	0.54454	6.3e-05	0.895235	9.23e-18	0.710532	1.54e-08	0.657622	3.81e-07	0.0632466	0.669333	0.202962	0.166498	0.0152417	0.918106	-0.0188864	0.898615	-0.080359	0.587166	-0.576301	1.82e-05	-0.191038	0.193369	0.00965908	0.948049
LOC729198	black	-0.0230799	0.876263	0.33248	0.0209501	-0.0797728	0.589905	0.0596786	0.687003	-0.290087	0.0454956	0.114066	0.440136	0.014951	0.919663	-0.0254561	0.863639	0.0256706	0.862501	0.816709	1.47e-12	0.453999	0.00119051	0.839234	9.33e-14	0.663976	2.68e-07	0.791323	2.17e-11	0.24651	0.0912133	0.436305	0.00193457	0.0568486	0.701136	0.0228514	0.877479	0.0101093	0.94563	-0.554782	4.28e-05	-0.171723	0.243183	-0.0438747	0.767152
LOC729209	black	0.0839444	0.57054	0.194069	0.186263	-0.138707	0.347107	0.165023	0.262338	-0.303305	0.0361163	-0.0678285	0.646902	-0.0411588	0.781199	-0.0657455	0.657062	-0.0942435	0.524029	0.820388	9.62e-13	0.594616	8.33e-06	0.687176	6.89e-08	0.541287	7.11e-05	0.509136	0.000219433	0.072376	0.624941	0.357037	0.0127337	0.276822	0.0568148	-0.0264025	0.85862	-0.0444786	0.764038	-0.373414	0.00894354	-0.065783	0.656879	-0.0262154	0.859612
LOC729231	black	0.00381708	0.979458	0.110429	0.454944	-0.116688	0.429627	0.138749	0.346961	-0.135449	0.358662	-0.285252	0.0493875	0.010146	0.945433	0.0245765	0.868308	0.0379212	0.798034	0.953356	1.44e-25	0.80913	3.42e-12	0.668661	2.06e-07	0.87427	4.85e-16	0.682627	9.08e-08	0.1339	0.364234	0.120167	0.415902	0.187368	0.202226	-0.0209566	0.88757	-0.0231153	0.876075	-0.222565	0.128393	0.125806	0.394198	0.00854217	0.954049
LOC729277	black	0.0813096	0.582737	0.145965	0.322208	-0.146029	0.321992	0.0963926	0.514566	-0.179569	0.221989	-0.136773	0.353937	0.0277325	0.851576	0.0647631	0.661876	0.0336065	0.820611	0.976327	3.1e-32	0.738756	2.04e-09	0.782155	5.23e-11	0.834212	1.79e-13	0.66676	2.29e-07	0.0563049	0.703863	0.195326	0.183372	0.169654	0.248994	-0.00135915	0.992685	-0.0710939	0.631101	-0.372141	0.0091984	-0.00400093	0.978469	0.0118411	0.936334
LOC729296	black	0.0614307	0.678304	0.105544	0.475255	-0.120409	0.414956	0.0765588	0.605021	-0.124831	0.397904	-0.252372	0.0835353	0.0113368	0.939041	0.0240243	0.871242	-0.0191003	0.897473	0.946034	3.81e-24	0.794083	1.65e-11	0.668176	2.11e-07	0.808454	3.68e-12	0.521425	0.000144546	0.047029	0.75093	0.124308	0.399898	0.185355	0.207205	0.00517488	0.972153	-0.0164307	0.911742	-0.24372	0.0950566	0.076482	0.605385	0.0232858	0.875168
LOC729313	black	0.0924086	0.532175	0.200267	0.17232	-0.156933	0.286775	0.0833613	0.573229	-0.221966	0.129449	-0.100796	0.495452	0.0152341	0.918147	0.0111781	0.939892	-0.0156609	0.915861	0.958073	1.3e-26	0.712332	1.36e-08	0.791448	2.14e-11	0.690098	5.75e-08	0.618637	2.78e-06	0.136057	0.356485	0.275644	0.0579207	0.129892	0.378897	0.0165253	0.911235	-0.0260935	0.860258	-0.391814	0.00588576	-0.0736721	0.618739	-0.0643201	0.664051
LOC729338	black	0.0273698	0.853496	0.178507	0.224781	-0.130241	0.377607	0.0612949	0.678977	-0.139614	0.343932	-0.309439	0.0323401	0.034865	0.81401	-0.0073577	0.960415	-0.0568158	0.701301	0.869074	1.16e-15	0.760637	3.54e-10	0.557661	3.83e-05	0.822792	7.26e-13	0.437738	0.00186177	0.0389607	0.792618	0.253294	0.0823757	0.383584	0.00711743	0.0306813	0.836001	-0.017377	0.90668	-0.189188	0.197798	0.133122	0.367053	0.0365224	0.805337
LOC729385	black	0.132277	0.37013	0.13128	0.373778	-0.126887	0.390115	0.0528034	0.721513	-0.192356	0.190256	-0.056533	0.702719	-0.131143	0.374283	0.136235	0.355851	-0.0677732	0.64717	0.42457	0.00263252	0.306258	0.0342558	0.339453	0.018257	0.393752	0.00562435	0.400292	0.00481538	0.20408	0.164126	0.222482	0.128539	0.301389	0.037368	0.100129	0.498321	0.279999	0.0539167	-0.199483	0.174039	0.0207093	0.888888	-0.106223	0.472405
LOC729399	black	0.0708784	0.632139	0.145328	0.324347	-0.134903	0.360618	0.0773878	0.601106	-0.160929	0.274526	-0.183947	0.210738	0.0118584	0.936241	0.0408094	0.783011	-0.00155941	0.991607	0.972682	8.03e-31	0.765999	2.24e-10	0.742974	1.48e-09	0.825726	5.11e-13	0.599185	6.81e-06	0.0569532	0.700612	0.192646	0.189575	0.180258	0.220191	0.0192864	0.896479	-0.0193001	0.896406	-0.32824	0.0227456	0.0223944	0.879911	0.00547082	0.970561
LOC729435	black	0.06034	0.683714	0.129859	0.379019	-0.128083	0.385626	0.0871079	0.556053	-0.150818	0.306204	-0.189129	0.19794	0.0198392	0.893529	0.0601998	0.684411	0.0214631	0.884871	0.988206	3.85e-39	0.781436	5.59e-11	0.761459	3.31e-10	0.808324	3.74e-12	0.664668	2.58e-07	0.0795063	0.591152	0.177777	0.226715	0.13977	0.343389	0.0153622	0.917461	-0.0144595	0.922295	-0.322032	0.0256068	0.0152924	0.917834	-0.0085104	0.95422
LOC729459	black	-0.00930118	0.949971	0.297763	0.0398339	-0.146848	0.319255	-0.0559769	0.70551	-0.0935297	0.527191	0.0219571	0.882239	0.0468028	0.75209	-0.00305852	0.98354	-0.175263	0.233458	0.434438	0.00203323	0.26595	0.067693	0.385502	0.00681204	0.367314	0.0102226	0.204596	0.163039	0.116306	0.431149	0.361864	0.0114951	0.401449	0.00468343	0.0106816	0.942558	-0.0282064	0.849069	-0.295866	0.0411765	-0.0109156	0.941301	0.170441	0.246775
LOC729461	black	0.110577	0.454335	0.108626	0.462388	-0.143145	0.331744	0.0641586	0.664845	-0.14329	0.331249	-0.238322	0.102844	0.00602324	0.96759	0.0332962	0.82224	-0.0297245	0.841048	0.981947	6.45e-35	0.814563	1.88e-12	0.71411	1.21e-08	0.755585	5.4e-10	0.586751	1.17e-05	0.0766074	0.604791	0.172176	0.241925	0.211103	0.149783	0.0019908	0.989285	-0.0192522	0.896662	-0.271537	0.0619127	0.0421563	0.776031	-0.0069361	0.962682
LOC729533	black	0.0453614	0.759493	0.328193	0.0227661	-0.285283	0.0493614	0.167461	0.255255	-0.260318	0.0739468	-0.211339	0.149317	-0.0282657	0.848756	0.0569952	0.700401	0.00826663	0.95553	0.562851	3.12e-05	0.456117	0.00112133	0.384969	0.00689566	0.570857	2.27e-05	0.517227	0.000166997	0.299644	0.0385383	0.490291	0.000403948	0.454154	0.00118531	0.0923329	0.532513	0.0271387	0.85472	-0.171189	0.244676	0.0927393	0.530703	-0.00671307	0.963881
LOC729549	black	0.0358855	0.808667	0.296241	0.0409085	-0.236449	0.105658	0.0897205	0.544221	-0.191107	0.193204	-0.11508	0.436055	0.0646756	0.662305	-0.0379051	0.798118	-0.067025	0.650814	0.765565	2.33e-10	0.564723	2.9e-05	0.624613	2.09e-06	0.648731	6.15e-07	0.594083	8.53e-06	0.184812	0.208563	0.317509	0.0278757	0.130243	0.377598	0.0813842	0.58239	0.0435018	0.769076	-0.314144	0.0296707	0.0374504	0.80049	-0.0585864	0.692445
LOC729570	black	0.120609	0.414176	0.201624	0.169371	-0.174038	0.236793	0.113332	0.443104	-0.263889	0.0699309	-0.0661936	0.654871	-0.0376277	0.799565	-0.0158564	0.914815	0.0368029	0.803871	0.881136	1.44e-16	0.623726	2.18e-06	0.747437	1.04e-09	0.727889	4.58e-09	0.638322	1.06e-06	-0.00448334	0.975873	0.315918	0.0287127	0.197964	0.17741	-0.0148997	0.919938	-0.0680749	0.645704	-0.406934	0.00409993	-0.0582133	0.694308	-0.070832	0.632363
LOC729601	black	0.0460031	0.756194	0.151478	0.304066	-0.147883	0.315819	0.107568	0.466781	-0.158735	0.281208	-0.124753	0.3982	-1.71e-05	0.999908	0.0321988	0.828009	0.00848655	0.954348	0.975687	5.68e-32	0.729683	4.02e-09	0.791879	2.05e-11	0.831674	2.46e-13	0.681794	9.54e-08	0.0764765	0.60541	0.169545	0.249303	0.108866	0.46139	-0.0079282	0.957349	-0.0365522	0.805181	-0.379936	0.0077313	-0.00685908	0.963096	-0.0197436	0.89404
LOC729609	black	0.0433666	0.769774	0.150382	0.307621	-0.138731	0.347022	0.108325	0.463633	-0.164525	0.2638	-0.233089	0.110853	0.01362	0.926794	0.0233317	0.874924	0.00809061	0.956476	0.970595	4.27e-30	0.791783	2.07e-11	0.710707	1.52e-08	0.853097	1.37e-14	0.636117	1.18e-06	0.0705022	0.633952	0.176889	0.22908	0.219088	0.134623	-0.000974935	0.994753	-0.0259929	0.860791	-0.284248	0.050228	0.0616707	0.677117	0.0214715	0.884826
LOC729643	black	-0.0238116	0.872372	0.280124	0.0538052	-0.160982	0.274365	0.111867	0.449057	-0.209109	0.153758	-0.103226	0.485061	-0.0416111	0.778854	0.0258486	0.861557	-0.0408127	0.782994	0.885889	5.94e-17	0.647692	6.49e-07	0.717917	9.28e-09	0.770464	1.52e-10	0.558672	3.68e-05	0.130737	0.375775	0.274902	0.058626	0.219947	0.133062	0.0127991	0.931195	-0.0407784	0.783171	-0.38118	0.00751705	-0.027521	0.852696	0.0975056	0.5097
LOC729675	black	0.0152619	0.917998	0.151403	0.304309	-0.109951	0.456911	0.0942867	0.523838	-0.15161	0.30364	-0.230003	0.115795	-0.0249853	0.866137	0.0179516	0.903609	0.024231	0.870144	0.9629	8.25e-28	0.784289	4.28e-11	0.713766	1.24e-08	0.832827	2.13e-13	0.646154	7.04e-07	0.107843	0.465636	0.14084	0.339669	0.133858	0.364385	-0.0135101	0.927383	-0.0525062	0.723017	-0.273575	0.0599048	0.0876745	0.553477	0.00942928	0.949283
LOC729704	black	0.0148102	0.920417	0.106637	0.470672	-0.119944	0.416777	0.165021	0.262344	-0.16477	0.263081	-0.29162	0.0443159	-0.0603646	0.683592	-0.000249779	0.998656	0.0572242	0.699254	0.944875	6.13e-24	0.809724	3.21e-12	0.667726	2.17e-07	0.782408	5.11e-11	0.732568	3.25e-09	0.217454	0.137627	0.106582	0.470902	0.172287	0.241616	0.072825	0.62279	-0.0144268	0.922471	-0.202937	0.166551	0.153562	0.297384	-0.0542229	0.71434
LOC729737	black	0.0632489	0.669322	0.0964516	0.514308	-0.134576	0.361796	0.0592683	0.689045	-0.0873239	0.55507	-0.21114	0.149709	0.050514	0.733131	0.0369174	0.803272	0.0212532	0.885989	0.957467	1.8e-26	0.776923	8.49e-11	0.708532	1.76e-08	0.806046	4.77e-12	0.571289	2.23e-05	0.00335312	0.981954	0.153912	0.29627	0.16972	0.248807	0.0424008	0.774766	-0.0335223	0.821053	-0.28857	0.0466888	0.029175	0.843949	-0.0148935	0.919971
LOC729764	black	0.134336	0.362659	0.0299198	0.840017	-0.0957414	0.517424	0.139623	0.343903	-0.206429	0.15922	-0.0283672	0.848219	-0.0364251	0.805845	0.0262964	0.859182	0.0138338	0.925648	0.943898	9.08e-24	0.672606	1.64e-07	0.826513	4.65e-13	0.677201	1.25e-07	0.717832	9.34e-09	0.0924617	0.531939	0.103874	0.482308	0.0202915	0.891116	-0.0440394	0.766302	-0.047744	0.747267	-0.422583	0.00277056	-0.119698	0.417737	-0.0150671	0.919041
LOC729768	black	-0.128439	0.384296	-0.0978204	0.508327	0.194202	0.185957	0.0987161	0.504434	-0.0552589	0.70912	0.442849	0.00162149	-0.0323451	0.82724	0.00676068	0.963625	-0.118961	0.420631	-0.718974	8.62e-09	-0.752305	7.05e-10	-0.351726	0.0142267	-0.598966	6.88e-06	-0.450009	0.00133127	-0.138829	0.346681	-0.0496303	0.737632	-0.214719	0.142768	-0.126466	0.391704	0.086955	0.556749	-0.0533167	0.718916	-0.143615	0.330141	-0.193253	0.188158
LOC729780	black	0.0659862	0.655885	0.130502	0.376642	-0.122608	0.406426	0.0845617	0.5677	-0.159923	0.277577	-0.179804	0.221377	0.00322698	0.982633	0.0319386	0.829378	0.0483864	0.743981	0.965891	1.23e-28	0.755377	5.49e-10	0.744706	1.29e-09	0.868508	1.28e-15	0.663227	2.79e-07	0.0693702	0.639422	0.148595	0.313469	0.154653	0.293922	0.00832646	0.955208	-0.0432383	0.770437	-0.326601	0.0234737	0.0375441	0.800001	0.0101719	0.945294
LOC729792	black	0.0684682	0.643794	0.185101	0.207838	-0.150333	0.30778	0.0852737	0.564431	-0.191043	0.193358	-0.101601	0.491994	0.0150274	0.919253	0.0479098	0.746419	0.0218531	0.882793	0.965875	1.24e-28	0.708218	1.8e-08	0.794302	1.61e-11	0.851295	1.78e-14	0.659702	3.4e-07	0.0708513	0.632269	0.207504	0.157012	0.136618	0.354487	0.00633525	0.965913	-0.047358	0.749244	-0.404637	0.00433599	-0.0360531	0.80779	0.012313	0.933803
LOC729810	black	0.000185968	0.998999	0.278043	0.0556863	-0.183564	0.211706	0.0501231	0.73512	-0.149981	0.308925	0.00156359	0.991585	-0.0440813	0.766086	0.138722	0.347056	0.143731	0.32975	0.761666	3.25e-10	0.507412	0.000232375	0.709433	1.66e-08	0.480212	0.000551969	0.678412	1.17e-07	0.240565	0.0995507	0.300812	0.0377519	0.0887909	0.548417	0.0222891	0.880472	-0.0754613	0.610221	-0.393418	0.00566872	-0.113072	0.444154	-0.00439181	0.976366
LOC729837	black	0.120489	0.414647	0.128409	0.384408	-0.130219	0.377688	0.0416278	0.778768	-0.163755	0.266075	-0.184623	0.209037	-0.00163038	0.991225	-0.0158506	0.914846	-0.0386031	0.79448	0.959607	5.63e-27	0.768949	1.73e-10	0.725965	5.26e-09	0.720015	8.02e-09	0.521606	0.000143641	0.029225	0.843685	0.175406	0.23307	0.152326	0.301337	0.0125255	0.932663	-0.0424633	0.774442	-0.308014	0.0331872	-0.00680747	0.963373	-0.0220838	0.881565
LOC729898	black	0.0880316	0.551856	0.125588	0.395025	-0.131483	0.373033	0.0697871	0.637405	-0.154325	0.294962	-0.223461	0.126822	0.017661	0.905162	0.033324	0.822094	-0.00503099	0.972927	0.969622	8.93e-30	0.789992	2.47e-11	0.713116	1.29e-08	0.819112	1.12e-12	0.581695	1.45e-05	0.0771678	0.602144	0.16697	0.256671	0.189072	0.19808	0.00540025	0.970941	-0.0258662	0.861463	-0.286239	0.0485721	0.0406176	0.784006	-0.00441425	0.976245
LOC729919	black	0.0682719	0.644747	-0.0148876	0.920002	-0.114421	0.438704	0.227497	0.11993	-0.16206	0.271123	-0.454182	0.00118438	-0.0169086	0.909185	0.00371529	0.980006	-0.0180123	0.903285	0.799347	9.65e-12	0.821196	8.76e-13	0.424645	0.00262741	0.609561	4.26e-06	0.56695	2.65e-05	0.225409	0.12346	0.117134	0.427852	0.310342	0.0318132	-0.0179354	0.903696	0.121705	0.409916	0.0228043	0.87773	0.219912	0.133126	-0.0929755	0.529652
LOC729974	black	0.0784665	0.596028	-0.0246095	0.868133	-0.15864	0.281499	0.242517	0.096751	-0.134469	0.362178	-0.221242	0.130736	-0.0309783	0.834435	0.0418648	0.77754	0.0752594	0.61118	0.921057	1.83e-20	0.765071	2.43e-10	0.700835	2.92e-08	0.690336	5.67e-08	0.82049	9.51e-13	0.16381	0.265911	0.0107291	0.942303	0.0194573	0.895567	0.00377963	0.979659	0.00220823	0.988115	-0.223296	0.127111	0.0667038	0.65238	-0.0652374	0.659551
LOC729993	black	0.080442	0.586779	0.110254	0.455664	-0.121128	0.412157	0.0986348	0.504786	-0.169078	0.250628	-0.206275	0.159539	-0.00132251	0.992882	0.0121623	0.934611	-0.000897559	0.995169	0.966045	1.11e-28	0.774971	1.01e-10	0.721106	7.43e-09	0.838968	9.66e-14	0.62383	2.17e-06	0.0799416	0.589116	0.167469	0.255231	0.196442	0.180832	0.0204772	0.890126	-0.0320386	0.828852	-0.302986	0.0363223	0.0409494	0.782285	0.0169366	0.909035
LOC730024	black	0.066202	0.654831	0.187508	0.201882	-0.141572	0.337141	0.058571	0.692522	-0.173939	0.237063	-0.152889	0.29953	0.0313329	0.832567	0.0441835	0.765559	-0.00420751	0.977357	0.954802	7.09e-26	0.728246	4.46e-09	0.747858	1.01e-09	0.855286	9.96e-15	0.615894	3.17e-06	0.0719589	0.626942	0.2238	0.126232	0.180621	0.219249	0.0228418	0.87753	-0.0389109	0.792878	-0.357973	0.0124849	-0.00708867	0.961861	0.00865587	0.953438
LOC730102	black	0.0947004	0.52201	0.408685	0.00392757	-0.22186	0.129638	0.0682651	0.64478	-0.355768	0.0130778	0.0903365	0.54145	-0.0597	0.686896	-0.0358194	0.809013	-0.166859	0.256992	0.748772	9.36e-10	0.418665	0.00306145	0.738169	2.13e-09	0.730753	3.71e-09	0.680893	1.01e-07	0.0813663	0.582473	0.459902	0.00100659	0.287318	0.047693	-0.0233978	0.874572	-0.0178467	0.90417	-0.524273	0.000130911	-0.101559	0.492174	-0.0190156	0.897925
LOC730183	black	-0.0390432	0.792189	0.142526	0.333861	-0.0101809	0.945246	0.0321989	0.828009	-0.124644	0.398616	-0.0238062	0.872401	-0.0510647	0.730331	0.0508492	0.731426	-0.0619671	0.67565	-0.336201	0.0194739	-0.235178	0.107601	-0.316918	0.028184	-0.27041	0.0630461	-0.194975	0.184177	0.2867	0.0481948	0.274992	0.0585401	0.43457	0.00202612	-0.0322811	0.827576	-0.094766	0.521721	0.126693	0.390848	0.0747099	0.613792	0.128195	0.385207
LOC730184	black	0.0775181	0.600492	0.168577	0.252055	-0.149732	0.309738	0.0564294	0.703238	-0.156423	0.288363	-0.134447	0.362259	0.0289142	0.845328	0.0667764	0.652026	0.00814063	0.956207	0.964112	3.89e-28	0.730861	3.68e-09	0.765011	2.44e-10	0.817811	1.3e-12	0.583032	1.37e-05	0.0339022	0.819059	0.208188	0.15562	0.162249	0.270556	0.00328367	0.982328	-0.0344227	0.816328	-0.371486	0.00933199	-0.0277305	0.851587	0.000150027	0.999193
LOC730242	black	0.0452002	0.760322	0.131189	0.374113	-0.122704	0.406057	0.122915	0.405243	-0.176592	0.229876	-0.169683	0.248911	0.00612221	0.967058	0.0599084	0.68586	0.0498915	0.7363	0.975475	6.92e-32	0.752761	6.79e-10	0.769939	1.59e-10	0.847555	3.02e-14	0.737043	2.32e-09	0.11655	0.430174	0.180475	0.219628	0.141388	0.337774	-0.0696004	0.638308	-0.0336674	0.820291	-0.341651	0.0174711	0.0267881	0.856577	0.018308	0.901705
LOC730249	black	0.0185165	0.900591	0.205071	0.162042	-0.121327	0.411383	0.055205	0.709391	-0.160039	0.277223	-0.180426	0.219755	0.0414454	0.779713	0.0162784	0.912557	-0.0183071	0.901709	0.888225	3.79e-17	0.692511	4.95e-08	0.666749	2.29e-07	0.848397	2.68e-14	0.497935	0.000316721	0.035396	0.811228	0.267213	0.0663499	0.241718	0.0978897	0.00955568	0.948604	-0.0377262	0.799051	-0.314238	0.0296191	0.0373054	0.801246	0.0316751	0.830765
LOC730274	black	0.128169	0.385304	0.0404989	0.784622	-0.127681	0.387132	0.127214	0.388886	-0.168219	0.25308	-0.000900367	0.995154	-0.0467087	0.752573	0.0656308	0.657624	0.0764679	0.605451	0.88384	8.74e-17	0.611478	3.89e-06	0.810189	3.05e-12	0.593593	8.71e-06	0.817719	1.31e-12	0.127937	0.386173	0.0929924	0.529577	-0.0735777	0.61919	-0.0362248	0.806892	-0.0895404	0.545033	-0.410435	0.00376169	-0.133431	0.36593	-0.0424146	0.774695
LOC730294	black	0.0782337	0.597123	0.135928	0.356947	-0.135559	0.358268	0.086052	0.560869	-0.166582	0.257795	-0.158632	0.281525	0.00950984	0.94885	0.0652163	0.659654	0.0352274	0.812111	0.988408	2.59e-39	0.759989	3.74e-10	0.785256	3.9e-11	0.833312	2e-13	0.709123	1.69e-08	0.090923	0.538817	0.167566	0.254954	0.111225	0.451679	-0.0146313	0.921375	-0.0431605	0.770839	-0.351507	0.0142914	0.00785888	0.957721	-0.0127625	0.931392
LOC730323	black	-0.0295318	0.842065	-0.270589	0.062865	0.105739	0.474436	-0.0846402	0.567339	0.279843	0.0540566	0.171058	0.245042	0.200489	0.171835	-0.0781847	0.597353	-0.0435385	0.768887	-0.494527	0.000353245	-0.419947	0.00296341	-0.341747	0.0174376	-0.458345	0.00105245	-0.42817	0.00239792	-0.210211	0.151551	-0.250004	0.0865746	-0.310125	0.0319393	0.0111227	0.94019	-0.128161	0.385336	0.128618	0.383629	-0.14622	0.321352	-0.0940757	0.524771
LOC730412	black	-0.00919265	0.950554	-0.0794896	0.59123	-0.116539	0.43022	0.29682	0.0404967	-0.0845834	0.5676	-0.40203	0.00461834	-0.0329726	0.823941	0.0288472	0.845681	0.124899	0.397646	0.773872	1.12e-10	0.769452	1.66e-10	0.459318	0.00102357	0.664481	2.61e-07	0.826056	4.91e-13	0.264936	0.0687866	-0.110301	0.455469	0.119485	0.418571	0.00117205	0.993692	-0.0153551	0.917499	0.0146561	0.921242	0.243954	0.0947293	-0.00334051	0.982022
LOC730427	black	0.0856587	0.562668	0.196161	0.18147	-0.168692	0.251728	0.100413	0.497098	-0.216197	0.139972	-0.133091	0.367167	-0.00125994	0.993219	0.0677533	0.647267	-0.0365873	0.804997	0.968648	1.83e-29	0.729016	4.22e-09	0.778996	7.02e-11	0.789208	2.66e-11	0.663515	2.75e-07	0.0975664	0.509435	0.253472	0.0821527	0.172125	0.242065	0.0121898	0.934463	-0.0373331	0.801102	-0.37932	0.0078393	-0.0343962	0.816468	-0.0473042	0.749519
LOC730476	black	0.23462	0.108463	-0.0491831	0.739912	-0.0978448	0.508221	0.262017	0.0720142	-0.343219	0.0169283	-0.265447	0.0682336	-0.0387131	0.793907	-0.119824	0.417243	-0.146376	0.32083	0.621548	2.42e-06	0.580217	1.54e-05	0.398378	0.00504095	0.356543	0.0128667	0.525352	0.000126065	0.223631	0.126527	0.241401	0.0983438	0.239233	0.101496	-0.00214144	0.988475	0.154944	0.293005	-0.0751899	0.61151	0.0760837	0.60727	-0.0674614	0.648688
LOC730704	black	0.116481	0.430449	0.129697	0.379618	-0.155517	0.291203	0.108407	0.463293	-0.200902	0.170934	-0.190847	0.193822	0.00796224	0.957166	0.0180403	0.903135	-0.0194274	0.895727	0.981641	9.46e-35	0.782298	5.16e-11	0.747196	1.06e-09	0.76956	1.64e-10	0.60568	5.08e-06	0.0969691	0.512043	0.208538	0.15491	0.203215	0.165958	-0.00277459	0.985067	-0.0100651	0.945868	-0.321301	0.0259624	0.0101341	0.945497	-0.00407627	0.978063
LOC730744	black	0.15266	0.300265	0.190041	0.195746	-0.113705	0.441591	-0.0120875	0.935012	-0.221804	0.129738	0.224786	0.124528	-0.0192463	0.896694	0.0751283	0.611803	0.00415951	0.977616	0.863249	2.96e-15	0.452743	0.0012333	0.902135	2.08e-18	0.729293	4.13e-09	0.559416	3.57e-05	-0.0399939	0.787245	0.218814	0.135123	-0.00106001	0.994295	-0.0369262	0.803226	-0.0980168	0.507472	-0.64891	6.09e-07	-0.279995	0.0539199	-0.00695177	0.962598
LOC730811	black	-0.0727227	0.62328	0.293893	0.0426116	-0.205634	0.160869	0.0470477	0.750834	-0.0687558	0.642399	-0.305346	0.0348213	0.0787931	0.594495	-0.0205872	0.889539	-0.0434149	0.769524	0.664186	2.65e-07	0.59113	9.7e-06	0.419534	0.00299475	0.657355	3.87e-07	0.617967	2.87e-06	0.328344	0.0227001	0.406025	0.00419193	0.426202	0.00252374	0.0479226	0.746354	0.0223168	0.880324	-0.122786	0.405739	0.188158	0.200295	-0.0433295	0.769965
LOC730833	black	0.0134012	0.927967	0.403962	0.00440767	-0.148645	0.313305	-0.0212639	0.885932	-0.254066	0.0814137	0.0704327	0.634288	-0.0385394	0.794812	0.0265102	0.858049	-0.0688526	0.641929	0.567624	2.58e-05	0.312282	0.0307042	0.544567	6.3e-05	0.574788	1.93e-05	0.417082	0.00318646	0.0163116	0.912379	0.505106	0.000250773	0.457341	0.00108301	0.046482	0.753735	-0.113221	0.443552	-0.439994	0.00175205	-0.0927942	0.530459	0.073365	0.620206
LOC730974	black	0.0400572	0.786916	0.303709	0.0358569	-0.169076	0.250636	0.0812731	0.582907	-0.259381	0.0750299	0.03936	0.790541	0.056547	0.702649	0.0953605	0.5191	-0.00819809	0.955898	0.760201	3.68e-10	0.461408	0.000963929	0.741324	1.68e-09	0.592093	9.3e-06	0.791884	2.05e-11	0.19072	0.194124	0.459834	0.00100856	0.188532	0.199386	0.0578823	0.695962	0.015947	0.91433	-0.465577	0.00085418	-0.102445	0.488386	-0.139645	0.343824
LOC731040	black	0.151055	0.305435	0.0916922	0.535373	-0.134473	0.362164	0.161679	0.272266	-0.268894	0.0645962	-0.0879258	0.552336	-0.0189978	0.89802	-0.041712	0.778331	-0.0475414	0.748304	0.946491	3.15e-24	0.700699	2.94e-08	0.796972	1.23e-11	0.657746	3.78e-07	0.706186	2.06e-08	0.105928	0.473644	0.225143	0.123915	0.0992228	0.502237	-0.073974	0.617298	-0.00371155	0.980026	-0.387491	0.00650742	-0.0859199	0.561473	-0.0630301	0.670401
LOC731082	black	0.0407646	0.783243	0.127131	0.389196	-0.122838	0.40554	0.128313	0.384769	-0.173158	0.239209	-0.1489	0.312466	-0.00229972	0.987623	0.0436948	0.76808	0.0431472	0.770907	0.968643	1.83e-29	0.738181	2.13e-09	0.771443	1.39e-10	0.869983	1e-15	0.706717	1.98e-08	0.0840859	0.569889	0.130845	0.37538	0.109205	0.459988	-0.00844214	0.954587	-0.0161248	0.913379	-0.352723	0.0139354	0.0297274	0.841032	0.0129768	0.930242
LOC731314	black	0.140104	0.342225	0.137102	0.352771	-0.136179	0.35605	0.0421958	0.775827	-0.186879	0.203427	0.0883545	0.550393	-0.0175674	0.905663	0.135011	0.360231	0.0283598	0.848258	0.909035	4.17e-19	0.565094	2.86e-05	0.860746	4.37e-15	0.792078	2.01e-11	0.615455	3.23e-06	-0.0521231	0.724958	0.183436	0.212029	0.0436768	0.768173	-0.0192974	0.896421	-0.0515887	0.727669	-0.541071	7.17e-05	-0.169824	0.248514	-0.00292586	0.984253
LOC731511	black	0.0620056	0.67546	0.0595094	0.687845	-0.109392	0.459216	0.117314	0.427139	-0.129128	0.381729	-0.252606	0.0832404	-0.0220879	0.881543	0.0303491	0.837753	0.0284142	0.84797	0.98278	2.19e-35	0.824468	5.95e-13	0.710888	1.5e-08	0.801189	7.97e-12	0.639986	9.69e-07	0.0961742	0.515524	0.0742074	0.616185	0.127754	0.386858	0.00589242	0.968294	-0.0163453	0.912199	-0.24695	0.0906196	0.0801417	0.588181	-7.16e-05	0.999615
LOC731605	black	0.0223905	0.879932	0.196861	0.179886	-0.129608	0.379946	0.0577657	0.696545	-0.150204	0.308198	-0.215356	0.141558	0.0427488	0.772966	0.0332838	0.822305	-0.0131223	0.929462	0.905626	9.37e-19	0.72615	5.19e-09	0.657681	3.8e-07	0.868236	1.33e-15	0.522746	0.000138069	0.0529432	0.720805	0.236378	0.105767	0.272586	0.0608732	0.0285321	0.847347	-0.0108757	0.941516	-0.289568	0.0459015	0.0695581	0.638513	0.0346544	0.815114
LOC731957	black	0.0346343	0.815219	0.152501	0.300775	-0.126779	0.390522	0.0953903	0.518969	-0.156968	0.286668	-0.239928	0.100477	0.0338434	0.819367	0.0356546	0.809875	-0.00713091	0.961634	0.950243	6.15e-25	0.776828	8.56e-11	0.689623	5.93e-08	0.864103	2.59e-15	0.609498	4.27e-06	0.0412458	0.780747	0.192402	0.190148	0.214011	0.144123	0.0275925	0.852317	-0.0281079	0.84959	-0.273078	0.0603903	0.0781735	0.597406	0.0203583	0.89076
LOC85390	black	0.145928	0.322331	0.226698	0.121271	-0.211415	0.149167	0.0240893	0.870897	-0.19259	0.189707	-0.102141	0.489684	-0.0529997	0.720519	-0.0355058	0.810654	-0.124035	0.400942	0.821685	8.27e-13	0.614287	3.42e-06	0.66658	2.31e-07	0.558788	3.66e-05	0.496379	0.000332946	0.224983	0.124189	0.315174	0.029111	0.148061	0.31523	0.0680149	0.645995	0.106836	0.469839	-0.336892	0.0192097	-0.0734882	0.619618	0.00316831	0.982949
LOC90342	black	0.0712492	0.630353	0.0666097	0.652839	-0.137083	0.352837	0.157997	0.28348	-0.157959	0.283597	-0.185794	0.20611	-0.0445545	0.763647	0.0477496	0.747239	0.0742347	0.616055	0.956002	3.87e-26	0.763008	2.9e-10	0.742274	1.56e-09	0.785232	3.91e-11	0.774906	1.02e-10	0.121389	0.411142	0.073073	0.621603	0.0700075	0.63634	-0.0317465	0.830389	-0.0405384	0.784417	-0.293939	0.0425781	0.0195505	0.89507	0.00602801	0.967565
LOC91431	black	0.0699581	0.636579	0.073752	0.618358	-0.140942	0.339317	0.100457	0.49691	-0.1048	0.47839	-0.227481	0.119957	0.0414074	0.77991	0.0490797	0.74044	0.030233	0.838365	0.969001	1.41e-29	0.799206	9.79e-12	0.712318	1.36e-08	0.796224	1.33e-11	0.594707	8.3e-06	0.0662591	0.654551	0.0916869	0.535397	0.119212	0.419643	0.093491	0.527362	0.0493672	0.738973	-0.266912	0.0666683	0.0508117	0.731617	-0.0386877	0.79404
LOC92017	black	0.0503193	0.734122	0.0228788	0.877333	-0.234436	0.108748	0.275808	0.0577661	-0.11296	0.444609	-0.53851	7.87e-05	0.0176348	0.905302	-0.0481444	0.745219	-0.0597307	0.686743	0.66979	1.93e-07	0.754055	6.12e-10	0.261708	0.0723624	0.693212	4.74e-08	0.625194	2.03e-06	0.261416	0.0726928	0.0591297	0.689736	0.430038	0.00228359	-0.0463898	0.754209	0.0238147	0.872356	0.137603	0.350997	0.352028	0.0141378	0.000202093	0.998912
LOH12CR2	black	-0.0124521	0.933057	0.13854	0.347696	-0.15223	0.301644	0.307312	0.0336109	-0.275134	0.0584048	-0.2821	0.0520663	-0.0953458	0.519165	-0.00646132	0.965235	-0.0156439	0.915953	0.751718	7.39e-10	0.674789	1.44e-07	0.510695	0.000208296	0.519221	0.000155965	0.714873	1.15e-08	0.298265	0.0394847	0.236312	0.105866	0.338509	0.0186033	-0.00147809	0.992045	0.0817972	0.580471	-0.126022	0.393381	0.135138	0.359774	-0.00644227	0.965337
LPA	black	0.162791	0.268938	0.267117	0.0664512	-0.144476	0.327222	-0.0598481	0.68616	-0.233536	0.110152	0.130196	0.377771	0.0387275	0.793832	0.0175871	0.905557	-0.066517	0.653292	0.859691	5.14e-15	0.50293	0.000269325	0.85163	1.7e-14	0.566467	2.71e-05	0.508061	0.000227423	0.0274437	0.853105	0.432625	0.00213331	0.0802118	0.587853	-0.00984294	0.947061	-0.0596233	0.687278	-0.573223	2.06e-05	-0.260719	0.0734862	-0.0139871	0.924827
LPAR1	black	-0.27913	0.0546971	0.296911	0.0404324	-0.00849352	0.95431	-0.0251155	0.865447	0.0145203	0.921969	0.107422	0.467392	0.0500164	0.735664	-0.211212	0.149567	-0.131138	0.374299	-0.321479	0.0258758	-0.292369	0.0437484	-0.216866	0.138721	-0.212701	0.146652	-0.183381	0.21217	0.00809773	0.956437	-0.0209193	0.887769	-0.118621	0.421971	-0.0465986	0.753137	0.127309	0.388529	0.0483725	0.744052	-0.0280991	0.849637	-0.00205729	0.988928
LPL	black	0.0869986	0.556551	0.403152	0.0044949	-0.231375	0.113579	-0.0423345	0.775109	-0.227093	0.120606	0.173322	0.238758	-0.00130843	0.992958	-0.000813499	0.995622	-0.0380332	0.79745	0.795243	1.47e-11	0.416873	0.00320329	0.832653	2.18e-13	0.638343	1.05e-06	0.628834	1.7e-06	0.0133767	0.928098	0.36981	0.00968127	0.0438498	0.76728	0.113068	0.44417	-0.0630467	0.670319	-0.590811	9.83e-06	-0.214435	0.143311	-0.0734576	0.619764
LPXN	black	0.0813877	0.582374	0.125307	0.396092	-0.196914	0.179766	0.063716	0.667022	-0.07868	0.595026	-0.0179801	0.903457	0.00140526	0.992437	0.159818	0.277895	0.149299	0.311157	0.938219	7.85e-23	0.651381	5.34e-07	0.82827	3.75e-13	0.758341	4.29e-10	0.661293	3.11e-07	0.0422888	0.775345	0.141414	0.337684	0.028177	0.849225	0.00946554	0.949088	-0.124509	0.399133	-0.444639	0.00154408	-0.110838	0.453265	-0.0332422	0.822524
LRFN1	black	-0.0170458	0.908452	0.218692	0.135346	-0.136444	0.355106	0.198542	0.176121	-0.261328	0.0727929	-0.399279	0.00493361	0.0169391	0.909022	0.0945872	0.52251	-0.00677817	0.963531	0.783621	4.56e-11	0.727871	4.58e-09	0.463141	0.000916861	0.813637	2.08e-12	0.705348	2.17e-08	0.412042	0.00361482	0.320985	0.0261179	0.520728	0.00014807	0.00381491	0.97947	-0.0105554	0.943235	-0.0882033	0.551078	0.323809	0.0247587	0.108915	0.461188
LRIT2	black	0.0713687	0.629779	0.256285	0.0786988	-0.190629	0.194341	0.260084	0.0742158	-0.394405	0.00553855	-0.0257196	0.862241	-0.00230328	0.987604	-0.154009	0.295962	-0.218542	0.135622	0.72178	7.08e-09	0.485398	0.000470625	0.637166	1.12e-06	0.632964	1.38e-06	0.675446	1.39e-07	0.304379	0.0354305	0.367953	0.0100814	0.315788	0.0287818	0.00398586	0.97855	-0.114671	0.437698	-0.385302	0.00684339	-0.0178476	0.904165	-0.00560918	0.969817
LRMP	black	0.0762799	0.606341	0.0661942	0.654869	-0.133474	0.365776	0.0128091	0.931142	-0.0265052	0.858076	0.0185412	0.900459	0.153075	0.298936	0.177722	0.226861	0.247845	0.0894192	0.825888	5.01e-13	0.571776	2.18e-05	0.77352	1.16e-10	0.514627	0.000182452	0.742534	1.53e-09	0.108883	0.461321	0.00641231	0.965498	-0.251566	0.0845601	-0.0636537	0.667328	-0.0745771	0.614424	-0.376793	0.00829636	-0.233547	0.110134	-0.0422949	0.775314
LRPPRC	black	0.288175	0.0470036	-0.352984	0.0138602	0.161932	0.271505	-0.0179618	0.903555	-0.0735594	0.619277	0.0990667	0.502913	-0.00176564	0.990497	-0.164086	0.265096	-0.201328	0.17001	-0.497856	0.000317527	-0.349744	0.0148209	-0.401027	0.00473118	-0.481997	0.000522643	-0.448253	0.00139778	-0.181248	0.217627	-0.369487	0.0097499	-0.256135	0.0788799	-0.144128	0.328399	0.291257	0.0445931	0.218604	0.135508	-0.0600801	0.685006	-0.133773	0.364693
LRRC17	black	0.0118906	0.936069	0.246712	0.09094	-0.182647	0.214037	-0.0451487	0.760587	-0.0396725	0.788916	0.147588	0.316796	0.111713	0.449684	0.420239	0.00294152	-0.0798054	0.589753	-0.373998	0.00882859	-0.38121	0.00751197	-0.226095	0.122292	-0.223485	0.12678	-0.14751	0.317054	-0.0125046	0.932775	0.352575	0.0139783	0.329188	0.0223333	-0.0381443	0.796871	-0.0495236	0.738176	-0.0344901	0.815975	-0.0304077	0.837443	-0.0825003	0.577211
LRRC19	black	0.0278747	0.850824	0.0948442	0.521375	-0.150108	0.308512	0.132255	0.37021	-0.10556	0.475187	-0.369893	0.00966377	0.00378042	0.979655	0.0860336	0.560953	0.0950379	0.520521	0.929385	1.54e-21	0.851297	1.78e-14	0.600096	6.54e-06	0.741045	1.71e-09	0.697768	3.55e-08	0.279919	0.0539879	0.153077	0.298929	0.287889	0.047233	0.0670676	0.650606	-0.0291122	0.844281	-0.125243	0.396335	0.150731	0.306485	0.0376396	0.799503
LRRC24	black	0.175258	0.23347	0.225629	0.123085	-0.127004	0.389675	-0.108154	0.464346	-0.174881	0.234495	0.0133506	0.928238	-0.00963721	0.948166	0.0485999	0.74289	0.0335667	0.82082	0.690535	5.6e-08	0.470382	0.000741676	0.611713	3.85e-06	0.353288	0.0137729	0.34932	0.0149506	0.169209	0.250257	0.357698	0.0125576	0.184531	0.209268	0.00751602	0.959564	-0.0891198	0.546931	-0.369866	0.00966952	-0.217966	0.136681	0.08483	0.566467
LRRC37A4	black	0.0545247	0.712817	0.0981727	0.506794	-0.156452	0.288273	0.0916515	0.535555	-0.0904183	0.541082	-0.248577	0.0884458	0.0080828	0.956518	0.0481109	0.74539	0.0758636	0.608313	0.951281	3.83e-25	0.783173	4.75e-11	0.697671	3.57e-08	0.848369	2.69e-14	0.694108	4.48e-08	0.0767088	0.604312	0.0887535	0.548587	0.0799266	0.589186	0.0116902	0.937144	-0.0475299	0.748364	-0.244878	0.093447	0.101714	0.49151	0.0182484	0.902023
LRRC4	black	0.0670014	0.650929	0.14865	0.313288	-0.177149	0.228387	0.105522	0.47535	-0.146812	0.319377	-0.345737	0.0160867	0.0830933	0.574467	0.0307809	0.835475	0.00472291	0.974585	0.961122	2.37e-27	0.863008	3.08e-15	0.638793	1.03e-06	0.761543	3.28e-10	0.654456	4.52e-07	0.189193	0.197787	0.151512	0.303957	0.238554	0.1025	-0.00253428	0.986361	-0.0226726	0.87843	-0.162284	0.270452	0.114788	0.437225	-0.0511928	0.72968
LRRC8B	black	0.0351536	0.812498	0.13541	0.3588	-0.189271	0.197598	-0.079142	0.592858	0.0874041	0.554706	-0.00215735	0.988389	0.592422	9.17e-06	0.0346882	0.814936	0.085357	0.56405	0.651983	5.17e-07	0.449924	0.00133444	0.578079	1.69e-05	0.618613	2.79e-06	0.476596	0.000615965	-0.120091	0.416201	0.107507	0.467035	-0.027608	0.852235	-0.0414579	0.779648	-0.167059	0.256414	-0.32428	0.0245377	-0.25894	0.0755444	-0.0549749	0.710549
LRRC9	black	0.0608552	0.681157	0.0662815	0.654442	-0.0904909	0.540756	0.106866	0.469714	-0.142874	0.33267	-0.290575	0.0451174	-0.00294485	0.984151	0.00870603	0.953169	-0.00396926	0.978639	0.96572	1.38e-28	0.838029	1.09e-13	0.666638	2.31e-07	0.764099	2.64e-10	0.564624	2.91e-05	0.0858427	0.561826	0.066831	0.65176	0.150257	0.308026	-0.0227338	0.878105	-0.0362176	0.80693	-0.200065	0.172762	0.110687	0.453884	0.0475983	0.748013
LRRN3	black	-0.225836	0.122732	0.0713097	0.630062	0.277348	0.0563267	-0.176132	0.231113	0.0572485	0.699133	-0.0201213	0.892024	-0.172342	0.241463	-0.0534087	0.718451	0.00866934	0.953366	-0.334615	0.0200918	-0.218713	0.135308	-0.313802	0.0298584	-0.266994	0.0665819	-0.234937	0.107973	0.00276583	0.985115	-0.0195937	0.894839	-0.072001	0.62674	0.000984546	0.994701	-0.200324	0.172194	0.181416	0.217193	0.0237279	0.872818	0.1809	0.218527
LRTM1	black	0.061878	0.676091	0.29026	0.0453612	-0.114469	0.438509	0.00270154	0.985461	-0.24472	0.0936648	-0.132339	0.369901	0.139488	0.344371	-0.0639834	0.665706	-0.0594266	0.688257	0.726263	5.15e-09	0.55512	4.22e-05	0.574482	1.96e-05	0.576458	1.8e-05	0.605951	5.02e-06	0.203236	0.165914	0.343333	0.0168896	0.28977	0.0457435	0.116099	0.431974	-0.0365136	0.805382	-0.283759	0.0506425	-0.0141981	0.923696	-0.231878	0.112774
LSAMP	black	0.167492	0.255166	-0.0350285	0.813153	-0.120332	0.415259	0.0168807	0.909335	-0.0330382	0.823596	-0.334944	0.0199625	0.0515309	0.727963	0.00519566	0.972041	-0.0299349	0.839937	0.872799	6.24e-16	0.830113	2.99e-13	0.559892	3.51e-05	0.458037	0.00106172	0.470523	0.000738575	0.0607237	0.68181	-0.0305912	0.836476	-0.00961049	0.94831	-0.0226488	0.878557	-0.0591944	0.689413	-0.0680433	0.645858	0.0500703	0.735389	-0.067153	0.65019
LSM11	black	0.00648594	0.965102	0.164792	0.263015	-0.166412	0.258286	0.104489	0.479704	-0.111765	0.449473	-0.27942	0.0544363	0.0334035	0.821677	-0.0297831	0.840739	-0.0304405	0.837271	0.912476	1.79e-19	0.773277	1.18e-10	0.633743	1.33e-06	0.806652	4.47e-12	0.531138	0.000102732	0.0790818	0.593141	0.16039	0.276158	0.183734	0.211275	-0.00575863	0.969013	0.026773	0.856656	-0.212279	0.147474	0.143189	0.331593	0.0220699	0.881639
LST1	black	0.0458866	0.756793	0.130711	0.375873	-0.147384	0.317474	0.104759	0.478565	-0.135631	0.358008	-0.196718	0.180208	0.00360099	0.980621	0.065195	0.659758	0.062814	0.671467	0.930842	9.69e-22	0.749207	9.04e-10	0.691875	5.15e-08	0.783539	4.59e-11	0.501516	0.000282042	0.0698753	0.636979	0.175456	0.232935	0.202682	0.167097	-0.0199138	0.893131	0.00247334	0.986689	-0.294026	0.0425139	0.0452809	0.759907	0.0255021	0.863395
LTB	black	0.0235469	0.87378	-0.230599	0.114828	-0.134963	0.360405	0.120181	0.41585	0.221259	0.130707	0.0829026	0.575349	-0.0441978	0.765485	0.00162108	0.991275	0.268105	0.0654141	-0.366719	0.0103551	-0.266161	0.0674669	-0.287639	0.047434	-0.330432	0.0218017	-0.264078	0.0697234	-0.0637889	0.666663	-0.179669	0.221729	-0.0629917	0.67059	0.027925	0.850558	-0.111764	0.449476	0.136065	0.356459	-0.0742781	0.615849	0.0220146	0.881933
LTBP3	black	0.121231	0.411757	0.0168696	0.909394	-0.131485	0.373025	0.0619817	0.675578	-0.0713016	0.630101	-0.213062	0.145952	0.0108427	0.941693	0.0326248	0.825769	-0.00413103	0.977769	0.916484	6.35e-20	0.778674	7.23e-11	0.667086	2.25e-07	0.617294	2.97e-06	0.523193	0.000135937	0.0850989	0.565233	-0.0204004	0.890536	0.0438232	0.767417	0.0684254	0.644001	-0.0890078	0.547437	-0.217755	0.137071	-0.00815117	0.95615	0.0464038	0.754137
LY6G6C	black	0.190018	0.195803	0.104614	0.479177	-0.063183	0.669647	-0.0375953	0.799734	-0.197775	0.177831	-0.00764119	0.958891	0.0107698	0.942084	0.0493334	0.739146	-0.145632	0.323324	0.527668	0.000116202	0.35452	0.0134236	0.452296	0.00124889	0.38371	0.00709702	0.316682	0.0283081	0.060093	0.684942	0.440657	0.00172091	0.356361	0.0129159	0.0110778	0.940431	-0.048691	0.742425	-0.309363	0.032385	-0.181442	0.217126	-0.0242656	0.86996
LY6K	black	-0.0250528	0.865779	0.253884	0.0816394	-0.098281	0.506323	0.127972	0.386041	-0.257367	0.0774003	-0.0623292	0.67386	0.0174501	0.90629	-0.0210341	0.887157	0.0146374	0.921342	0.708597	1.75e-08	0.486194	0.000459138	0.626749	1.88e-06	0.637569	1.1e-06	0.803748	6.1e-12	0.32885	0.0224794	0.268287	0.065225	0.150594	0.306931	-0.00774386	0.958339	0.0824526	0.577431	-0.333324	0.0206073	0.0325559	0.826131	-0.19339	0.187839
LY86	black	0.0744126	0.615208	0.24506	0.0931956	-0.169124	0.250497	-0.00153588	0.991734	-0.155453	0.291401	0.269036	0.064449	0.0324313	0.826786	0.211356	0.149283	0.202834	0.166772	0.770156	1.56e-10	0.341765	0.0174314	0.860838	4.31e-15	0.737963	2.17e-09	0.565751	2.78e-05	-0.0336045	0.820622	0.347695	0.0154573	0.0295442	0.842	-0.0201156	0.892055	-0.0743685	0.615418	-0.675995	1.35e-07	-0.2891	0.046269	0.0559618	0.705586
LYG1	black	0.0573268	0.698741	0.0469082	0.751549	-0.232112	0.112401	0.190995	0.19347	-0.0647185	0.662095	-0.000445789	0.997601	0.0788096	0.594417	0.242369	0.0969615	0.229998	0.115804	0.882723	1.08e-16	0.601035	6.27e-06	0.800574	8.5e-12	0.739081	1.99e-09	0.783933	4.42e-11	0.00252296	0.986422	0.127621	0.387356	0.017582	0.905584	0.0149952	0.919426	-0.0424364	0.774582	-0.435358	0.00198409	-0.136128	0.356231	-0.0313079	0.832699
LYPD6B	black	0.212106	0.147812	0.116556	0.430151	-0.0802502	0.587674	0.00602844	0.967562	-0.257329	0.0774464	0.00430748	0.976819	0.0637732	0.66674	-0.141457	0.337538	-0.189637	0.196717	0.601969	6.01e-06	0.424819	0.0026157	0.531314	0.000102089	0.452493	0.00124201	0.236558	0.105493	-0.116444	0.430599	0.0162544	0.912685	-0.0559993	0.705398	-0.0645588	0.662879	0.0319157	0.829499	-0.279036	0.0547825	-0.0886137	0.549219	-0.175124	0.233833
LYRM2	black	0.302551	0.0366045	-0.353316	0.0137648	-0.0535849	0.71756	0.163426	0.267048	-0.0548022	0.711419	-0.289865	0.0456688	-0.0477923	0.74702	0.0836719	0.571796	-0.0373898	0.800806	0.616485	3.08e-06	0.638491	1.05e-06	0.355913	0.013038	0.29325	0.0430879	0.387499	0.00650613	-0.0281591	0.84932	-0.35377	0.0136352	-0.106385	0.471724	-0.115411	0.434727	-0.248335	0.0887666	0.0666109	0.652833	0.130256	0.37755	-0.113969	0.440525
LYRM7	black	0.246273	0.0915362	0.00984185	0.947067	-0.110446	0.454876	-0.0423772	0.774888	-0.109239	0.45985	0.168274	0.252923	0.0732527	0.620743	0.0909948	0.538495	0.0403383	0.785456	0.776786	8.6e-11	0.448266	0.0013973	0.78242	5.1e-11	0.65809	3.71e-07	0.450895	0.00129879	-0.114115	0.439938	0.0598681	0.68606	-0.115492	0.434402	-0.102523	0.488055	-0.114457	0.43856	-0.524575	0.000129539	-0.270002	0.0634602	0.0390232	0.792293
MAD2L1	black	0.214827	0.142563	-0.15281	0.299783	-0.0101676	0.945318	0.107817	0.465745	-0.155866	0.290105	-0.051459	0.728328	-0.0735679	0.619237	0.0299749	0.839726	0.117105	0.427968	0.689955	5.81e-08	0.532841	9.67e-05	0.604034	5.48e-06	0.35335	0.0137552	0.599381	6.75e-06	-0.00494959	0.973365	-0.222763	0.128044	-0.377712	0.0081276	0.0610467	0.680207	-0.0774927	0.600612	-0.205244	0.16168	-0.0660412	0.655616	-0.13716	0.352563
MAGEC2	black	0.1146	0.437984	0.127969	0.386052	-0.160994	0.27433	0.0881405	0.551362	-0.172551	0.240885	-0.139312	0.344989	0.00634807	0.965844	0.0715319	0.628994	0.053261	0.719198	0.985456	4.64e-37	0.75363	6.33e-10	0.799055	9.94e-12	0.759403	3.93e-10	0.748722	9.4e-10	0.142716	0.333211	0.181033	0.218183	0.112065	0.448248	-0.00701871	0.962238	-0.0503943	0.73374	-0.360921	0.0117288	-0.0300496	0.839332	-0.0319733	0.829195
MAGED4B	black	-0.204794	0.162623	0.2592	0.07524	-0.186854	0.203489	0.0627318	0.671872	0.0648858	0.661274	0.0774722	0.600708	-0.0343315	0.816807	-0.133705	0.36494	-0.142985	0.332292	-0.587733	1.12e-05	-0.475742	0.000632012	-0.460134	0.000999911	-0.447402	0.00143107	-0.31419	0.0296455	0.0352745	0.811865	0.158481	0.28199	0.0636551	0.667322	0.199832	0.173274	-0.137604	0.350991	0.176207	0.230909	0.0172394	0.907416	0.065712	0.657226
MAGI3	black	0.0638843	0.666194	0.113703	0.441599	-0.157082	0.286314	0.0943473	0.52357	-0.117295	0.427214	-0.455931	0.00112724	-0.00423766	0.977195	-0.0145159	0.921993	-0.0447726	0.762524	0.893206	1.4e-17	0.875461	3.95e-16	0.490259	0.000404357	0.73152	3.51e-09	0.485796	0.000464843	0.0979902	0.507588	0.180526	0.219497	0.421089	0.00287847	0.048079	0.745553	-0.0368701	0.80352	-0.043417	0.769514	0.222261	0.128929	0.0104225	0.943949
MAGOH	black	0.213937	0.144264	-0.0490575	0.740554	-0.0468868	0.751659	0.0330643	0.823459	-0.151595	0.303689	0.275677	0.0578895	-0.0615133	0.677895	0.0967524	0.512991	0.0752209	0.611363	0.798978	1e-11	0.407446	0.00404882	0.888352	3.7e-17	0.593646	8.69e-06	0.643453	8.11e-07	-0.0815014	0.581845	-0.050675	0.732312	-0.265311	0.0683811	-0.0773134	0.601457	-0.107539	0.466904	-0.60287	5.77e-06	-0.31054	0.0316985	-0.0821144	0.578999
MAK16	black	0.133957	0.364028	-0.212806	0.146447	-0.174654	0.235112	0.364559	0.0108497	-0.103666	0.483191	-0.0389337	0.792759	-0.0643961	0.663678	0.0943043	0.52376	0.00976904	0.947458	0.573553	2.03e-05	0.464611	0.000878567	0.483882	0.000493209	0.228959	0.117505	0.394181	0.00556792	-0.00509777	0.972568	-0.178332	0.225244	-0.0628643	0.671218	-0.0408071	0.783022	0.369782	0.00968729	-0.174147	0.236495	-0.0501679	0.734892	-0.196903	0.17979
MAN1A1	black	0.172737	0.24037	0.0320561	0.82876	-0.107345	0.467712	0.010602	0.942985	-0.111815	0.449269	-0.134003	0.36386	0.0460302	0.756055	-0.0157599	0.915331	0.0306443	0.836196	0.880243	1.69e-16	0.708809	1.73e-08	0.701612	2.77e-08	0.48276	0.000510537	0.553188	4.55e-05	0.0698945	0.636886	0.0327122	0.825309	-0.10504	0.477379	-0.0729173	0.622348	-0.0279773	0.850281	-0.26475	0.0689889	-0.121867	0.409288	-0.0587352	0.691702
MANEAL	black	0.0772751	0.601637	0.0928548	0.530189	-0.114307	0.439163	0.0845206	0.567889	-0.141503	0.337379	-0.289441	0.0460008	0.0197829	0.89383	-0.0172193	0.907524	-0.0509911	0.730705	0.931002	9.21e-22	0.81708	1.41e-12	0.629651	1.63e-06	0.690268	5.69e-08	0.442335	0.00164431	0.0441796	0.765579	0.12853	0.383958	0.156597	0.287821	0.0488214	0.741759	0.105391	0.475899	-0.191051	0.193336	0.0570363	0.700196	-0.0636088	0.667549
MAP1B	black	-0.0581454	0.694647	0.175128	0.233825	-0.198557	0.176088	0.256388	0.0785744	-0.172562	0.240854	-0.0450923	0.760878	0.0073848	0.96027	0.387538	0.00650029	0.103219	0.485091	0.685314	7.72e-08	0.470459	0.00073998	0.620654	2.53e-06	0.671225	1.78e-07	0.811751	2.57e-12	0.145008	0.325423	0.165702	0.260353	0.0902033	0.542048	0.0120187	0.935381	0.0242441	0.870074	-0.318699	0.0272631	0.0420728	0.776463	-0.075479	0.610137
MAP1LC3A	black	0.0464846	0.753722	-0.174535	0.235435	0.162347	0.270263	-0.308111	0.0331288	0.268142	0.0653758	0.0391797	0.791478	-0.0192907	0.896456	0.141945	0.335856	0.235871	0.106539	-0.554389	4.34e-05	-0.385716	0.00677869	-0.481637	0.000528447	-0.481015	0.000538594	-0.453997	0.00119058	-0.231068	0.114072	-0.270091	0.0633698	-0.308434	0.0329357	0.0860383	0.560932	-0.0134964	0.927457	0.272459	0.0609984	-0.0863011	0.559731	-0.0791487	0.592827
MAP2K1IP1	black	0.102567	0.487867	-0.287635	0.0474371	-0.0140849	0.924303	-0.0208217	0.888289	0.218616	0.135485	0.220631	0.131831	-0.13623	0.35587	-0.0770409	0.602743	0.0895069	0.545184	-0.520146	0.000151078	-0.427995	0.00240886	-0.352975	0.0138628	-0.520868	0.000147359	-0.484772	0.000479822	-0.289268	0.0461368	-0.501831	0.000279162	-0.256473	0.0784719	-0.0871924	0.555669	-0.100114	0.498387	0.144224	0.328076	-0.104032	0.48164	0.0443282	0.764813
MAP2K6	black	-0.00760724	0.959074	0.208127	0.155744	-0.14221	0.334944	0.0351631	0.812448	-0.097638	0.509122	-0.255251	0.0799548	0.0627771	0.671648	0.0351072	0.812741	0.0623522	0.673747	0.934839	2.57e-22	0.783957	4.41e-11	0.662005	2.99e-07	0.771584	1.37e-10	0.516768	0.000169635	0.0918358	0.534731	0.206825	0.158405	0.250326	0.0861562	0.000648895	0.996508	-0.0750202	0.612317	-0.246283	0.0915222	0.0708844	0.63211	0.0710224	0.631445
MAP3K3	black	0.0889325	0.547777	-0.296244	0.0409061	-0.0801335	0.588219	0.0838159	0.571132	0.203772	0.164776	-0.389864	0.0061595	0.0852631	0.56448	0.110953	0.452792	0.233398	0.110368	0.648675	6.16e-07	0.726018	5.24e-09	0.333072	0.0207091	0.353779	0.0136329	0.374077	0.00881314	-0.0725312	0.624197	-0.429867	0.00229386	-0.248654	0.0883449	0.0560513	0.705136	0.0333681	0.821863	0.148681	0.313188	0.172998	0.239651	-0.0881713	0.551223
MAP4	black	-0.00593196	0.968081	0.00766298	0.958774	-0.155671	0.290718	0.0156836	0.91574	0.132809	0.368192	-0.383388	0.00714936	-0.0679798	0.646166	0.0316444	0.830927	0.308971	0.0326162	0.691855	5.16e-08	0.706412	2.02e-08	0.395657	0.00537727	0.508587	0.000223481	0.639633	9.87e-07	0.123291	0.403794	-0.1379	0.349948	-0.0571914	0.699419	-0.0385201	0.794913	-0.156538	0.288005	0.058416	0.693295	0.167811	0.254248	0.0965857	0.51372
MAP4K3	black	0.0936155	0.52681	-0.0806114	0.585989	-0.0986645	0.504657	0.186824	0.203563	-0.0977331	0.508708	0.0843785	0.568542	0.0676734	0.647656	0.16105	0.27416	0.172216	0.241812	0.723829	6.13e-09	0.458531	0.00104688	0.715579	1.09e-08	0.517358	0.000166254	0.671591	1.74e-07	0.00355891	0.980847	0.0232751	0.875225	-0.0889352	0.547765	-0.0668992	0.651427	-0.0343381	0.816772	-0.406736	0.00411982	-0.166778	0.257228	-0.0273789	0.853448
MAP6	black	0.0675106	0.648449	-0.114884	0.43684	-0.151427	0.304233	-0.122111	0.408345	0.310267	0.0318567	-0.201826	0.168935	0.191087	0.193253	-0.0147219	0.92089	0.0858459	0.561812	0.447732	0.0014181	0.454218	0.00118318	0.285216	0.049417	0.234685	0.108361	0.312744	0.0304453	-0.00548897	0.970464	-0.269458	0.0640153	-0.356142	0.0129755	0.22061	0.131868	-0.153456	0.29772	0.0434478	0.769355	0.0376421	0.79949	-0.0937726	0.526114
MAP7D3	black	0.201303	0.170064	0.112552	0.446268	-0.138212	0.348847	0.00812688	0.956281	-0.188832	0.198659	0.209068	0.153839	0.000752594	0.995949	0.0901891	0.542112	0.00826774	0.955524	0.828642	3.59e-13	0.464628	0.000878138	0.8777	2.67e-16	0.446082	0.00148412	0.601416	6.16e-06	-0.00198919	0.989294	0.118962	0.420629	-0.217799	0.136989	-0.0524962	0.723068	-0.113685	0.441673	-0.566657	2.69e-05	-0.337883	0.0188361	-0.0603475	0.683677
MAPK11	black	0.121304	0.411474	0.0750592	0.612131	-0.270957	0.0624933	0.0211032	0.886789	0.0437683	0.767701	0.0452393	0.760121	0.0994974	0.501049	0.165051	0.262257	0.0853141	0.564246	0.7952	1.47e-11	0.523038	0.000136674	0.754426	5.93e-10	0.499731	0.000298869	0.622631	2.3e-06	-0.126108	0.393057	0.08205	0.579298	-0.191232	0.192907	0.0435637	0.768756	-0.211729	0.148551	-0.399631	0.00489227	-0.193127	0.18845	-0.0234933	0.874065
MAPK15	black	0.0473185	0.749446	-0.0459217	0.756613	-0.0327333	0.825198	0.0925739	0.531439	-0.0589088	0.690837	-0.302079	0.0369135	-0.0116983	0.937101	0.0404275	0.784993	0.00222495	0.988025	0.894697	1.03e-17	0.797064	1.22e-11	0.588333	1.09e-05	0.77436	1.07e-10	0.508699	0.000222649	0.00670188	0.963941	-0.00591313	0.968183	0.157127	0.286173	0.00193344	0.989594	-0.00294116	0.984171	-0.152539	0.300651	0.13469	0.361383	0.0374263	0.800616
MAPK8IP1	black	-0.123742	0.402065	0.014497	0.922094	-0.101647	0.491798	0.257711	0.0769917	-0.0407455	0.783342	-0.455489	0.00114145	0.0406888	0.783637	0.102017	0.490214	0.100202	0.498008	0.610305	4.11e-06	0.669379	1.97e-07	0.282278	0.0519125	0.578933	1.63e-05	0.702524	2.61e-08	0.349686	0.0148385	0.0387159	0.793893	0.302859	0.036405	0.333724	0.0204463	-0.0053191	0.971378	0.107293	0.46793	0.341016	0.0176951	-0.121584	0.410385
MAPKBP1	black	0.0249802	0.866165	-0.136681	0.354263	-0.101038	0.494408	0.288231	0.0469594	-0.0682065	0.645065	-0.527803	0.000115645	-0.0772667	0.601678	0.0230482	0.876432	0.136802	0.353833	0.820444	9.56e-13	0.890665	2.34e-17	0.408909	0.00390598	0.565743	2.78e-05	0.664589	2.59e-07	0.253505	0.0821118	-0.147548	0.316929	0.137487	0.351408	0.00145557	0.992166	0.0528518	0.721267	0.130046	0.378325	0.299652	0.0385335	-0.0195388	0.895132
MAPRE3	black	0.180685	0.219083	-0.0535893	0.717538	-0.117523	0.42631	0.204826	0.162556	-0.211001	0.149983	0.0952635	0.519527	-0.109668	0.458077	0.0242541	0.870021	0.118506	0.422425	0.79404	1.65e-11	0.498697	0.000309035	0.787338	3.19e-11	0.600284	6.48e-06	0.821219	8.73e-13	0.0852396	0.564588	-0.0536968	0.716995	-0.130736	0.375779	-0.0511391	0.729953	-0.101285	0.49335	-0.43851	0.00182355	-0.143688	0.329896	-0.0559737	0.705526
MARK1	black	0.0620241	0.675368	0.168338	0.252738	-0.0364424	0.805754	-0.163814	0.265898	-0.0378985	0.798152	-0.125598	0.394989	0.199105	0.174875	-0.177283	0.228027	-0.116997	0.428399	0.373807	0.00886619	0.337435	0.0190045	0.257389	0.0773746	0.359164	0.0121747	0.206864	0.158325	0.0388991	0.792939	-0.00433817	0.976654	-0.107303	0.467889	-0.00175458	0.990557	0.0191884	0.897002	-0.0591358	0.689706	-0.0381964	0.796599	-0.0774878	0.600635
MARK4	black	0.0754349	0.610346	0.170032	0.247926	-0.182604	0.214147	0.112202	0.44769	-0.177805	0.226639	-0.150449	0.3074	0.00470312	0.974691	0.0938609	0.525723	0.0490137	0.740777	0.939945	4.17e-23	0.734414	2.83e-09	0.744531	1.31e-09	0.677097	1.26e-07	0.693488	4.66e-08	0.142867	0.332693	0.252182	0.0837768	0.229636	0.116395	-0.00483366	0.973989	-0.0305228	0.836836	-0.337497	0.0189808	-0.052425	0.723428	-0.00887652	0.952253
MARVELD2	black	0.105411	0.475817	-0.337194	0.0190953	0.182418	0.214621	0.0741307	0.616551	-0.0147816	0.92057	0.259248	0.0751843	-0.192168	0.190696	-0.299003	0.038976	-0.183654	0.211478	-0.529862	0.000107509	-0.469031	0.000771888	-0.330379	0.0218242	-0.523237	0.000135731	-0.520585	0.000148805	-0.389989	0.00614163	-0.469339	0.000764898	-0.487779	0.000437029	-0.238108	0.103162	0.0793743	0.59177	0.110804	0.453405	-0.14008	0.342307	0.0462154	0.755104
MAST1	black	-0.0957733	0.517284	0.0198776	0.893324	-0.0573184	0.698783	-0.0453673	0.759463	0.174585	0.235298	-0.0851074	0.565194	0.0466599	0.752823	0.12187	0.409277	0.217032	0.138412	0.460051	0.00100229	0.384891	0.00690808	0.382759	0.00725247	0.216749	0.13894	0.339007	0.0184201	0.0689475	0.641469	-0.0719573	0.62695	-0.303467	0.0360122	0.200838	0.171074	0.126999	0.389694	-0.0993863	0.501529	-0.00661727	0.964396	-0.0364225	0.805858
MASTL	black	0.133149	0.366955	0.11327	0.443353	-0.147179	0.318153	0.0251052	0.865501	-0.129095	0.381853	-0.0960034	0.516274	-0.0155528	0.91644	0.0558766	0.706014	-0.0067295	0.963793	0.960991	2.56e-27	0.717029	9.87e-09	0.782604	5.01e-11	0.762832	2.94e-10	0.551029	4.94e-05	0.0136432	0.92667	0.168841	0.251302	0.12204	0.408619	0.00581579	0.968706	-0.0719719	0.62688	-0.390604	0.00605435	-0.0626995	0.672031	0.0129618	0.930323
MATN3	black	0.105364	0.476013	0.0908917	0.538957	-0.16151	0.272773	0.120837	0.413291	-0.157165	0.286055	-0.255786	0.0793028	0.00493826	0.973426	0.0126054	0.932234	-0.0144262	0.922474	0.973729	3.3e-31	0.816763	1.46e-12	0.694322	4.42e-08	0.778631	7.26e-11	0.585103	1.26e-05	0.0408208	0.782952	0.153365	0.298011	0.235242	0.107502	0.00889682	0.952143	-0.0282524	0.848826	-0.252372	0.0835354	0.0674091	0.648942	-0.0106784	0.942575
MBLAC1	black	0.0436759	0.768177	0.141138	0.338638	-0.247735	0.0895663	0.209742	0.152486	-0.1483	0.31444	-0.0125546	0.932507	0.00770322	0.958558	0.103871	0.482323	0.104457	0.479841	0.662642	2.89e-07	0.445321	0.0015155	0.620219	2.58e-06	0.545973	5.97e-05	0.709588	1.64e-08	0.00557642	0.969993	0.0820499	0.579298	-0.0855591	0.563124	-0.0358641	0.808779	-0.0494887	0.738353	-0.308322	0.0330023	-0.0224845	0.879431	0.03969	0.788824
MBOAT1	black	-0.0961538	0.515614	-0.036245	0.806787	0.153368	0.298001	-0.131303	0.373694	0.111192	0.451814	0.188074	0.2005	-0.02728	0.853971	-0.144516	0.327085	-0.0368585	0.80358	-0.468975	0.000773164	-0.429985	0.00228678	-0.286871	0.0480554	-0.39618	0.0053112	-0.373186	0.00898873	-0.0852705	0.564446	-0.094628	0.522329	-0.284904	0.0496776	0.278622	0.0551583	0.317938	0.0276539	0.0645088	0.663125	-0.0569669	0.700543	-0.263032	0.070878
MBOAT2	black	0.179328	0.222622	-0.0754138	0.610446	-0.111095	0.452215	0.0794588	0.591374	-0.0735095	0.619516	-0.115589	0.434012	-0.0258078	0.861773	0.0822354	0.578438	0.122412	0.40718	0.845981	3.76e-14	0.674558	1.46e-07	0.680428	1.04e-07	0.523522	0.000134387	0.60343	5.63e-06	0.191787	0.191596	0.00343157	0.981532	0.0255963	0.862895	0.300364	0.0380518	-0.0562882	0.703947	-0.274491	0.0590204	-0.0473913	0.749073	-0.0432124	0.77057
MBP	black	0.310491	0.0317264	-0.108405	0.463304	0.00951676	0.948813	0.0228804	0.877325	-0.233223	0.110642	-0.0991788	0.502428	-0.0862349	0.560033	-0.152127	0.301974	-0.000762243	0.995897	0.752433	6.98e-10	0.616607	3.06e-06	0.592582	9.11e-06	0.472574	0.000694921	0.414459	0.0034035	0.100005	0.498856	-0.17282	0.240141	-0.0699333	0.636699	0.0157945	0.915146	-0.00710733	0.961761	-0.216516	0.139375	-0.0340508	0.818279	-0.0773578	0.601248
MC5R	black	0.0484962	0.74342	0.155093	0.292535	-0.133852	0.364407	0.0594972	0.687905	-0.132128	0.370674	-0.134389	0.362468	0.098007	0.507515	0.0618057	0.676448	0.0724927	0.624381	0.958147	1.25e-26	0.723855	6.11e-09	0.776152	9.11e-11	0.848701	2.57e-14	0.718002	9.23e-09	0.0748498	0.613127	0.150971	0.305706	0.0813633	0.582487	0.00843578	0.954621	-0.0468882	0.751652	-0.359999	0.0119608	-0.0200425	0.892445	-0.04856	0.743094
MCAT	black	0.126587	0.391248	0.191415	0.192474	-0.160279	0.276496	0.0622282	0.674359	-0.223767	0.12629	0.0974428	0.509974	0.00773313	0.958397	0.0603134	0.683847	-0.0163642	0.912098	0.923047	1.04e-20	0.567848	2.56e-05	0.89975	3.52e-18	0.703813	2.4e-08	0.707329	1.91e-08	0.0652635	0.659423	0.229532	0.116565	-0.0296605	0.841386	-0.0329035	0.824304	0.0158819	0.914679	-0.550419	5.05e-05	-0.180041	0.220757	-0.0918176	0.534813
MCCC2	black	0.170814	0.245727	0.157825	0.284011	-0.142556	0.333757	0.0242762	0.869904	-0.214961	0.142308	-0.0726216	0.623764	0.00257535	0.98614	-0.0275651	0.852462	-0.0174864	0.906096	0.824158	6.17e-13	0.583974	1.32e-05	0.719108	8.54e-09	0.570558	2.3e-05	0.727991	4.54e-09	0.210768	0.150445	0.364157	0.010944	0.116167	0.431701	0.0342592	0.817186	-0.0341529	0.817744	-0.365008	0.0107452	-0.070171	0.635551	-0.0561819	0.70448
MCHR1	black	0.0477051	0.747467	0.0633464	0.668842	-0.0543733	0.713581	0.198855	0.175427	-0.249911	0.0866951	-0.127299	0.388566	-0.0653755	0.658874	0.00540297	0.970926	0.0320446	0.82882	0.852725	1.45e-14	0.658619	3.61e-07	0.692919	4.83e-08	0.619932	2.62e-06	0.72483	5.7e-09	0.0714981	0.629156	0.127055	0.389485	0.0771343	0.602302	-0.093311	0.528161	-0.0151023	0.918852	-0.29744	0.0400601	0.00319328	0.982814	-0.053896	0.715989
MCM9	black	0.082302	0.578129	0.158747	0.281171	-0.232645	0.111555	0.125321	0.396039	-0.137902	0.349941	0.05832	0.693775	0.0367827	0.803976	0.16756	0.25497	-0.0206519	0.889194	0.854467	1.12e-14	0.544668	6.27e-05	0.824359	6.02e-13	0.60049	6.42e-06	0.749744	8.66e-10	0.157765	0.284198	0.209363	0.153247	-0.0288334	0.845755	-0.041891	0.777405	-0.00656821	0.96466	-0.473842	0.000669107	-0.114275	0.439291	-0.0802092	0.587866
MDFI	black	0.273935	0.0595559	0.0250814	0.865627	-0.181721	0.216409	-0.0406865	0.783648	-0.0852645	0.564474	0.0314506	0.831947	0.045336	0.759624	0.194655	0.184911	0.00997337	0.946361	0.515299	0.000178339	0.364922	0.0107653	0.46424	0.000888097	0.238848	0.102064	0.216902	0.138654	0.144917	0.325731	0.114914	0.436721	0.0375259	0.800096	-0.0556719	0.707043	0.0611655	0.679619	-0.265581	0.068089	-0.197302	0.178892	0.00133795	0.992799
MDGA1	black	0.125307	0.396092	0.0689826	0.641299	-0.101998	0.490295	0.079022	0.593421	-0.172208	0.241836	-0.0174311	0.906391	0.00969904	0.947834	0.0758527	0.608364	0.0768298	0.60374	0.955118	6.05e-26	0.675964	1.35e-07	0.848892	2.5e-14	0.665734	2.43e-07	0.72567	5.37e-09	0.0967577	0.512967	0.121002	0.412645	-0.0327448	0.825138	-0.016585	0.910916	-0.0681319	0.645427	-0.436179	0.00194113	-0.127842	0.386529	-0.0395306	0.789653
ME2	black	0.0830294	0.574762	0.238631	0.102386	-0.186972	0.203198	-0.035865	0.808774	-0.107495	0.467088	0.161129	0.273922	0.0504608	0.733402	0.145529	0.323672	0.0787437	0.594726	0.781069	5.79e-11	0.408635	0.00393238	0.807596	4.04e-12	0.714557	1.17e-08	0.529379	0.000109369	-0.122033	0.408646	0.301376	0.0373767	-0.00796174	0.957168	-0.0260051	0.860727	-0.117478	0.426486	-0.565585	2.8e-05	-0.217112	0.138263	0.0251036	0.86551
MED13	black	-0.053703	0.716964	-0.054604	0.712418	0.0761269	0.607065	0.0382248	0.796451	-0.0015947	0.991417	-0.403596	0.00444687	-0.0165261	0.911231	-0.0192666	0.896585	0.0302696	0.838172	0.705435	2.16e-08	0.734234	2.87e-09	0.372193	0.00918789	0.561468	3.3e-05	0.326097	0.0237012	0.0493268	0.739179	-0.182399	0.21467	-0.0853153	0.564241	-0.0524487	0.723308	0.0365969	0.804947	0.0688273	0.642052	0.27167	0.0617802	0.0491411	0.740127
MED17	black	0.103127	0.485481	0.174847	0.234588	-0.129793	0.379262	0.0151412	0.918644	-0.167783	0.254328	0.210534	0.150909	0.0867686	0.557599	0.0842241	0.569252	0.129589	0.380018	0.817873	1.29e-12	0.42827	0.00239165	0.878694	2.24e-16	0.646332	6.97e-07	0.622847	2.27e-06	0.0561055	0.704864	0.193195	0.188292	-0.166822	0.257099	-0.0280013	0.850154	-0.0547685	0.711589	-0.594031	8.55e-06	-0.272895	0.0605692	-0.0602869	0.683978
MED8	black	-0.266096	0.0675371	-0.0186014	0.900137	0.176394	0.230408	0.0302137	0.838466	0.0861298	0.560514	0.220969	0.131224	-0.0406465	0.783856	-0.0990786	0.502862	-0.133487	0.365729	-0.457265	0.00108535	-0.428708	0.00236446	-0.26872	0.0647761	-0.396932	0.00521736	-0.295841	0.0411943	-0.124943	0.397476	-0.0489141	0.741286	-0.14157	0.337147	0.0730539	0.621694	-0.156616	0.287761	0.0326337	0.825722	-0.0918995	0.534447	0.0413933	0.779983
MEF2B	black	-0.0470336	0.750907	0.0905396	0.540537	0.0449798	0.761456	-0.0818253	0.580341	-0.00809448	0.956455	-0.137398	0.351723	-0.104638	0.479075	0.077767	0.599319	0.273127	0.0603417	0.489374	0.000415753	0.432571	0.00213632	0.340372	0.0179247	0.323428	0.0249385	0.235851	0.106568	0.134891	0.360662	-0.0504809	0.733299	-0.0511984	0.729651	-0.0761905	0.606764	-0.196207	0.181366	-0.0843097	0.568858	0.0189954	0.898033	0.565334	2.83e-05
MEGF11	black	0.0529355	0.720844	0.0634369	0.668396	0.117844	0.425036	-0.133426	0.36595	-0.101398	0.492867	0.0789389	0.593811	0.208597	0.154789	-0.157381	0.285386	-0.0897098	0.54427	-0.224009	0.12587	-0.221464	0.130341	-0.128673	0.383425	-0.159878	0.277714	-0.120054	0.416344	0.119708	0.417698	0.0845798	0.567617	-0.11906	0.420242	-0.0927047	0.530857	0.0741444	0.616486	0.0176469	0.905238	0.00373633	0.979892	-0.211799	0.148413
MEI1	black	-0.0284256	0.84791	0.20809	0.155819	-0.167508	0.255119	0.12347	0.403109	-0.137339	0.351929	-0.0609417	0.680728	-0.0367553	0.804119	0.0578077	0.696334	-0.0349534	0.813547	0.764491	2.55e-10	0.520083	0.000151404	0.641249	9.08e-07	0.790044	2.46e-11	0.607773	4.62e-06	-0.00376499	0.979738	0.431062	0.00222305	0.393225	0.00569447	-0.120283	0.41545	0.0103954	0.944094	-0.402157	0.0046042	-0.0194247	0.895741	-0.0235818	0.873594
MEIS2	black	0.096993	0.511938	0.040764	0.783246	-0.139356	0.344834	0.154249	0.295201	-0.15207	0.302157	-0.383552	0.0071226	0.0222602	0.880626	0.0102043	0.94512	-0.0164161	0.91182	0.933499	4.05e-22	0.873484	5.55e-16	0.584703	1.28e-05	0.65357	4.75e-07	0.601575	6.12e-06	0.222145	0.129132	0.162433	0.270004	0.319067	0.0270762	0.0378893	0.7982	0.0160689	0.913678	-0.108357	0.463502	0.139714	0.343585	-0.0588222	0.691269
MEP1A	black	0.0240901	0.870892	0.124755	0.398193	-0.166714	0.257411	0.0788752	0.59411	-0.0644243	0.663539	-0.281037	0.0529962	-0.0227195	0.878181	0.0303641	0.837673	-0.0286737	0.846598	0.815623	1.66e-12	0.701542	2.79e-08	0.546443	5.87e-05	0.823753	6.47e-13	0.582472	1.4e-05	0.158329	0.282456	0.15524	0.292072	0.322097	0.0255752	0.343316	0.0168955	-0.0769817	0.603022	-0.180636	0.219209	0.228638	0.118035	0.00942607	0.9493
MET	black	0.0606957	0.681948	-0.292486	0.04366	0.10894	0.461086	0.0219851	0.88209	0.10596	0.473506	-0.197971	0.177394	-0.0184669	0.900856	-0.037223	0.801677	0.0995559	0.500796	0.403346	0.00447385	0.425364	0.00257911	0.209729	0.152513	0.265122	0.0685848	0.097382	0.510239	-0.0983726	0.505925	-0.277144	0.0565155	-0.100255	0.497779	-0.0960033	0.516274	0.0045199	0.975677	0.0442065	0.765441	0.0636871	0.667164	0.114514	0.43833
METT5D1	black	0.0919429	0.534253	-0.267737	0.065799	0.0278302	0.851059	0.0217073	0.88357	0.128185	0.385247	0.138169	0.349	-0.140631	0.340396	-0.263688	0.070152	-0.122541	0.406685	-0.450696	0.00130604	-0.363564	0.0110845	-0.339807	0.0181284	-0.392987	0.0057263	-0.423684	0.00269333	-0.243824	0.0949104	-0.341441	0.0175452	-0.380564	0.00762251	-0.0616805	0.677068	-0.227673	0.119636	0.152002	0.302378	-0.0797548	0.589989	0.244571	0.0938706
METTL11B	black	0.0129209	0.930542	0.265312	0.0683795	-0.0815478	0.58163	0.0514084	0.728585	-0.249266	0.0875378	0.0589891	0.690436	-0.0316942	0.830665	0.0407455	0.783342	-0.0010538	0.994328	0.870788	8.75e-16	0.554878	4.26e-05	0.8117	2.58e-12	0.71804	9.2e-09	0.655893	4.19e-07	0.00124696	0.993289	0.274061	0.0594344	0.0811254	0.583594	-0.0458743	0.756856	-0.0195455	0.895097	-0.51141	0.000203366	-0.179305	0.222682	0.049784	0.736848
METTL2A	black	0.203799	0.164719	-0.0236779	0.873083	-0.14935	0.31099	0.172693	0.240492	-0.202556	0.167366	-0.0772299	0.601851	-0.0325488	0.826168	-0.0122221	0.934291	0.118712	0.421613	0.774594	1.05e-10	0.576036	1.84e-05	0.666221	2.36e-07	0.630301	1.58e-06	0.762431	3.04e-10	0.165339	0.261412	0.00715105	0.961526	-0.0499398	0.736054	-0.104304	0.480485	-0.0570611	0.700071	-0.288457	0.0467793	0.0193368	0.89621	-0.0229923	0.876729
MFAP5	black	-0.0208445	0.888167	-0.101488	0.49248	-0.0497078	0.737236	0.110284	0.455539	0.0641131	0.665069	-0.399606	0.00489516	0.0756026	0.609551	0.0313987	0.83222	0.0700787	0.635996	0.765216	2.4e-10	0.775089	1e-10	0.436531	0.00192295	0.568983	2.45e-05	0.479083	0.000571278	-0.0284204	0.847937	-0.153348	0.298066	-0.0592969	0.688903	-0.0723314	0.625155	-0.0565804	0.702481	0.0422562	0.775514	0.204874	0.162455	-0.194188	0.185988
MGA	black	0.153534	0.297472	0.152678	0.300205	-0.163095	0.268031	0.0747091	0.613796	-0.221266	0.130694	0.0670333	0.650774	-0.0131255	0.929445	0.0506745	0.732314	0.0414262	0.779812	0.934312	3.08e-22	0.599899	6.6e-06	0.887855	4.07e-17	0.688021	6.54e-08	0.762912	2.92e-10	0.160368	0.276223	0.194209	0.18594	-0.0305296	0.836801	-0.0179061	0.903852	-0.0581051	0.694848	-0.518995	0.000157182	-0.191576	0.192093	-0.033877	0.819191
MGC10701	black	-0.0165634	0.911032	0.329464	0.0222144	-0.221389	0.130474	0.0604571	0.683133	-0.158231	0.282757	-0.102391	0.488617	0.00175063	0.990578	0.0685706	0.643297	0.04748	0.748619	0.887422	4.43e-17	0.629831	1.62e-06	0.736489	2.42e-09	0.830059	3.01e-13	0.626522	1.9e-06	0.133617	0.365257	0.335443	0.0197671	0.178923	0.223686	-0.00439595	0.976344	-0.0631593	0.669764	-0.394165	0.00557001	0.00427857	0.976975	0.062761	0.671728
MGC16291	black	0.0706436	0.63327	0.0401318	0.786528	-0.112653	0.445858	0.121192	0.411909	-0.118982	0.420548	-0.288819	0.0464918	0.00803308	0.956785	0.039503	0.789797	0.0356457	0.809922	0.983381	9.76e-36	0.848616	2.6e-14	0.687619	6.7e-08	0.792732	1.88e-11	0.631142	1.51e-06	0.0864578	0.559016	0.0576852	0.696947	0.144757	0.326272	0.0036449	0.980384	-0.0274199	0.853231	-0.209469	0.153034	0.0951052	0.520224	-0.0235235	0.873904
MGC24125	black	0.0810317	0.58403	0.0882279	0.550966	-0.119581	0.418197	0.102962	0.486181	-0.153288	0.298257	-0.144806	0.326105	0.0165963	0.910856	0.0517799	0.726699	0.0258187	0.861715	0.98574	2.96e-37	0.759063	4.04e-10	0.783896	4.44e-11	0.806636	4.48e-12	0.670913	1.81e-07	0.0544744	0.713071	0.146184	0.321472	0.107011	0.469106	0.000686292	0.996306	-0.0411724	0.781128	-0.3565	0.0128785	-0.0216558	0.883844	-0.0010512	0.994342
MGC35361	black	0.132465	0.369443	0.281189	0.052862	-0.150873	0.306025	-0.00387513	0.979146	-0.264928	0.068795	0.173598	0.237999	0.0368621	0.803561	0.0377024	0.799175	-0.0305039	0.836936	0.887997	3.96e-17	0.493677	0.000362938	0.905946	8.7e-19	0.689528	5.96e-08	0.611978	3.81e-06	0.00749857	0.959658	0.361794	0.0115124	0.0383693	0.795698	0.00127821	0.993121	-0.0143017	0.923141	-0.625972	1.95e-06	-0.269999	0.0634632	-0.053368	0.718656
MGC45922	black	0.0949719	0.520812	0.134185	0.363203	-0.149222	0.311407	0.119338	0.41915	-0.200436	0.171951	-0.103769	0.482755	0.0114695	0.938328	0.0201145	0.892061	-0.0837749	0.571321	0.925453	5.13e-21	0.696214	3.92e-08	0.759915	3.76e-10	0.655889	4.19e-07	0.667909	2.15e-07	0.119484	0.418577	0.28304	0.0512556	0.197608	0.178205	-0.0445264	0.763792	-0.065114	0.660155	-0.377163	0.00822801	-0.082931	0.575217	-0.0116736	0.937233
MGC48628	black	0.0626612	0.67222	0.23009	0.115653	-0.159611	0.278528	-0.00399501	0.978501	-0.135513	0.358432	0.299745	0.0384701	0.0439999	0.766506	-0.230858	0.11441	-0.213843	0.144445	-0.518381	0.000160529	-0.574128	1.98e-05	-0.254002	0.0814933	-0.377178	0.00822532	-0.195595	0.182757	0.0446315	0.76325	0.456519	0.0011086	0.259699	0.0746609	0.044469	0.764087	-0.00883222	0.952491	-0.109576	0.458457	-0.132267	0.370164	-0.140465	0.340971
MGC51338	black	0.050419	0.733614	0.225845	0.122717	-0.133649	0.36514	0.113476	0.442518	-0.256876	0.0779878	-0.133131	0.367019	0.0241503	0.870573	-0.0454579	0.758997	0.0225545	0.879059	0.836026	1.42e-13	0.63964	9.87e-07	0.678301	1.18e-07	0.606486	4.9e-06	0.699392	3.2e-08	0.279129	0.0546982	0.280305	0.0536438	0.217998	0.136623	0.0352158	0.812173	-0.0764735	0.605425	-0.312445	0.0306128	-0.0192002	0.89694	-0.0424573	0.774474
MGC70870	black	0.0653607	0.658947	0.0485793	0.742995	-0.197704	0.177992	0.248072	0.0891161	-0.162349	0.270258	-0.405815	0.00421343	-0.051278	0.729247	0.0166331	0.910659	0.0314019	0.832204	0.920935	1.89e-20	0.863268	2.95e-15	0.576472	1.8e-05	0.737326	2.28e-09	0.753616	6.34e-10	0.220351	0.132334	0.120609	0.414177	0.269429	0.0640456	0.0114613	0.938373	-0.0138984	0.925302	-0.0843319	0.568757	0.207164	0.157709	-0.00118241	0.993636
MGC72104	black	-0.0425768	0.773856	-0.0143128	0.923081	-0.192088	0.190886	0.047493	0.748552	0.195858	0.18216	-0.344218	0.01659	0.22071	0.131689	0.114471	0.438501	0.000937218	0.994956	0.605794	5.06e-06	0.607885	4.6e-06	0.314354	0.0295559	0.596192	7.77e-06	0.346135	0.0159571	0.00266913	0.985635	0.0549687	0.710581	0.147243	0.317942	-0.0797261	0.590124	0.112151	0.4479	0.0035692	0.980792	0.121452	0.410897	-0.144041	0.328694
MGST2	black	-0.0853192	0.564223	-0.262216	0.0717898	0.0136389	0.926693	0.12129	0.411527	0.217857	0.136882	-0.129518	0.38028	0.0642202	0.664542	0.0535568	0.717702	-0.123717	0.40216	-0.735146	2.68e-09	-0.406948	0.00409848	-0.751509	7.52e-10	-0.617839	2.89e-06	-0.604755	5.3e-06	-0.237119	0.104645	-0.348272	0.0152757	-0.0499752	0.735874	-0.0585825	0.692465	0.235824	0.10661	0.5174	0.000166017	0.170993	0.245225	-0.121146	0.412088
MICB	black	0.175653	0.232403	-0.200794	0.171169	0.128079	0.385643	-0.000423638	0.99772	-0.097546	0.509524	0.130835	0.375416	-0.136083	0.356393	0.262258	0.0717429	0.139538	0.344199	0.487809	0.00043662	0.286117	0.0486719	0.518371	0.000160587	0.359764	0.0120206	0.492696	0.000374408	0.0776101	0.600058	-0.218824	0.135104	-0.248819	0.0881263	-0.0511703	0.729794	-0.105288	0.476332	-0.301528	0.0372762	-0.174882	0.23449	-0.0595682	0.687552
MIER1	black	0.0390119	0.792351	-0.309048	0.0325708	0.117166	0.427724	-0.230683	0.114692	0.379135	0.00787206	0.0905636	0.540429	0.08978	0.543953	0.126269	0.392446	0.142158	0.335125	-0.660356	3.28e-07	-0.473984	0.000666253	-0.546206	5.92e-05	-0.581718	1.45e-05	-0.569281	2.42e-05	-0.273988	0.0595049	-0.327101	0.0232497	-0.323943	0.0246956	-0.0102917	0.944651	-0.103439	0.484155	0.297863	0.0397641	-0.114646	0.437798	0.0124674	0.932975
MIER2	black	0.108665	0.462224	0.101644	0.491811	-0.144756	0.326275	0.0653365	0.659065	-0.13398	0.363944	-0.0680458	0.645846	-0.00420341	0.977379	0.110724	0.453732	0.0685693	0.643303	0.981235	1.56e-34	0.712051	1.39e-08	0.831213	2.61e-13	0.789734	2.53e-11	0.68393	8.39e-08	0.0446591	0.763108	0.133568	0.365436	0.0544739	0.713074	-0.00717698	0.961387	-0.0608575	0.681146	-0.418822	0.00304935	-0.0763779	0.605877	-0.0103321	0.944434
MIR1180	black	0.0344038	0.816428	0.142099	0.335325	-0.109558	0.45853	0.155772	0.290401	-0.220918	0.131315	-0.0823214	0.578039	-0.0737863	0.618194	0.0376867	0.799257	-0.0155118	0.91666	0.673536	1.55e-07	0.492695	0.000374424	0.539491	7.59e-05	0.652166	5.12e-07	0.501151	0.000285413	0.131406	0.373315	0.32423	0.024561	0.337138	0.0191165	-0.0289212	0.84529	0.0378738	0.798281	-0.31254	0.0305593	-0.0241481	0.870584	0.0823198	0.578047
MIR196B	black	0.202318	0.167877	0.101632	0.491861	-0.133042	0.367344	-0.058145	0.694649	-0.120203	0.41576	-0.190431	0.194813	0.0227266	0.878143	-0.00249908	0.98655	-0.134576	0.361796	0.807673	4.01e-12	0.696262	3.91e-08	0.568833	2.46e-05	0.374958	0.00864259	0.229923	0.115926	0.0409241	0.782416	0.20914	0.153695	0.184267	0.209931	0.0280765	0.849756	-0.0208087	0.888358	-0.209668	0.152634	-0.086378	0.55938	-0.071295	0.630133
MIR1974	black	0.101846	0.490948	0.224765	0.124564	-0.082907	0.575328	0.00177873	0.990427	-0.248639	0.0883641	0.22223	0.128983	0.0106387	0.942788	0.00711781	0.961705	-0.0661868	0.654905	0.839427	9.09e-14	0.426898	0.00247857	0.889049	3.22e-17	0.725724	5.35e-09	0.604498	5.36e-06	0.0238666	0.87208	0.324553	0.0244107	-0.000529495	0.99715	-0.0192262	0.896801	-0.0592412	0.68918	-0.652858	4.93e-07	-0.271076	0.0623739	0.00570373	0.969309
MIR760	black	0.0690594	0.640927	0.0472379	0.749859	-0.0849177	0.566065	0.0304799	0.837063	-0.0639779	0.665733	-0.0792115	0.592533	0.102747	0.4871	-0.180852	0.218651	-0.161937	0.27149	0.440891	0.00171004	0.350363	0.0146331	0.324861	0.0242678	0.337088	0.0191353	0.0732505	0.620754	0.0845134	0.567922	0.233446	0.110293	0.261448	0.0726562	0.159449	0.27902	0.0308654	0.83503	-0.175271	0.233437	0.00752936	0.959492	0.0895046	0.545195
MIRLET7G	black	-0.0156045	0.916163	0.297846	0.0397759	-0.0659125	0.656246	0.0804201	0.586881	-0.296185	0.0409483	0.110096	0.456314	-0.00385065	0.979277	0.0128331	0.931013	-0.00528992	0.971535	0.847357	3.1e-14	0.487667	0.000438551	0.852487	1.5e-14	0.738238	2.12e-09	0.843815	5.05e-14	0.146217	0.321363	0.314475	0.0294898	0.0543374	0.713762	0.000192328	0.998965	-0.0592845	0.688965	-0.557148	3.9e-05	-0.133913	0.364185	0.025257	0.864695
MKRN3	black	0.103126	0.485486	0.259824	0.0745156	-0.200463	0.171891	-0.172112	0.242103	-0.0048745	0.973769	-0.119501	0.418512	0.137726	0.350561	-0.0827447	0.576079	-0.142928	0.332484	0.615466	3.23e-06	0.506732	0.000237671	0.460654	0.000985082	0.320197	0.0265079	0.232461	0.111847	-0.00983278	0.947116	0.200897	0.170946	0.135481	0.358546	0.061482	0.678051	-0.126873	0.390167	-0.194267	0.185805	-0.0306242	0.836302	0.0252547	0.864708
MLANA	black	0.135905	0.357029	0.116345	0.430993	-0.18635	0.204734	0.107033	0.469013	-0.17602	0.231413	-0.0866821	0.557993	-0.00613652	0.966981	0.0944857	0.522958	0.0419148	0.777281	0.975691	5.66e-32	0.722657	6.66e-09	0.818988	1.13e-12	0.708954	1.71e-08	0.695815	4.02e-08	0.0875404	0.554086	0.194666	0.184886	0.0939514	0.525322	0.00907138	0.951206	-0.0470235	0.750958	-0.399901	0.0048608	-0.0957555	0.517363	-0.0548726	0.711064
MLF1	black	0.197743	0.177904	-0.168856	0.25126	-0.187742	0.20131	0.0511042	0.73013	0.102434	0.488433	-0.0767503	0.604116	0.0623265	0.673873	0.0659372	0.656125	0.0516615	0.7273	0.596863	7.55e-06	0.472331	0.000699967	0.501253	0.000284465	0.371597	0.00930921	0.533978	9.28e-05	0.00195961	0.989453	-0.257773	0.0769182	-0.367253	0.010236	-0.0608399	0.681233	-0.0412516	0.780717	-0.143791	0.329545	-0.0465957	0.753152	0.0243814	0.869345
MLL2	black	0.048741	0.74217	0.132963	0.367629	-0.202833	0.166772	0.228151	0.11884	-0.206037	0.160032	-0.407814	0.00401249	-0.041253	0.78071	-0.132655	0.368752	-0.0378692	0.798305	0.885348	6.58e-17	0.837631	1.15e-13	0.544504	6.31e-05	0.68618	7.32e-08	0.719974	8.04e-09	0.231504	0.113371	0.14101	0.339083	0.291592	0.0443369	-0.00808722	0.956494	0.0395914	0.789337	-0.068575	0.643276	0.239075	0.101729	-0.0505182	0.733109
MLLT3	black	0.117133	0.427855	0.173874	0.23724	-0.0539172	0.715882	0.0752799	0.611082	-0.311539	0.0311249	0.146392	0.320778	-0.0181087	0.902769	-0.0266	0.857573	-0.022099	0.881484	0.763268	2.83e-10	0.4175	0.003153	0.778209	7.55e-11	0.777061	8.38e-11	0.665843	2.41e-07	0.172	0.242413	0.339133	0.0183739	0.207043	0.157956	-0.110854	0.453201	-0.00992404	0.946626	-0.566999	2.65e-05	-0.167007	0.256564	0.130087	0.378175
MLN	black	0.0951256	0.520135	0.167968	0.253798	-0.135476	0.358564	0.03034	0.837801	-0.162049	0.271154	-0.183893	0.210874	0.0289467	0.845156	0.0170014	0.908689	-0.0297637	0.840841	0.967458	4.25e-29	0.761834	3.2e-10	0.738102	2.15e-09	0.796236	1.33e-11	0.572931	2.08e-05	0.0678396	0.646848	0.243386	0.0955247	0.205207	0.161758	0.0273958	0.853359	-0.0255373	0.863208	-0.330401	0.0218148	0.0118581	0.936243	-0.0157218	0.915536
MMAB	black	0.0526934	0.722069	0.120147	0.415981	-0.101661	0.491739	0.0108986	0.941393	-0.08561	0.562891	0.0544699	0.713094	0.182872	0.213463	0.0495633	0.737973	0.0580498	0.695125	0.812322	2.41e-12	0.525913	0.000123605	0.780496	6.11e-11	0.589384	1.05e-05	0.685693	7.54e-08	0.0574493	0.698128	0.0999183	0.499231	-0.213382	0.145334	-0.125835	0.394088	-0.153587	0.297305	-0.425437	0.00257422	-0.207813	0.156382	-0.0136433	0.92667
MME	black	0.137667	0.350771	0.0216476	0.883888	-0.155872	0.290089	0.139341	0.344888	-0.143427	0.330784	-0.358742	0.0122839	-0.0501247	0.735112	0.00844527	0.95457	-0.0679121	0.646495	0.933939	3.5e-22	0.861022	4.19e-15	0.601974	6.01e-06	0.655547	4.27e-07	0.561601	3.28e-05	0.131977	0.371227	0.0473743	0.749161	0.16782	0.254223	-0.0120693	0.93511	0.0764732	0.605426	-0.113349	0.443033	0.189602	0.196801	-0.118534	0.422312
MMRN1	black	-0.0201535	0.891852	0.0247551	0.86736	-0.130147	0.377951	0.0298862	0.840195	0.091758	0.535079	0.0219204	0.882435	-0.00484062	0.973951	0.732115	3.36e-09	0.169578	0.249209	0.644002	7.88e-07	0.432751	0.00212621	0.585899	1.21e-05	0.498326	0.000312752	0.445149	0.00152267	0.0269542	0.855697	0.0679627	0.646249	0.0195666	0.894984	0.0204344	0.890354	0.00151486	0.991847	-0.334298	0.0202175	-0.0959773	0.516388	-0.00286957	0.984556
MMS19	black	-0.00972101	0.947716	-0.284837	0.0497333	0.259164	0.0752826	-0.195699	0.182522	0.233563	0.110109	0.134607	0.361682	-0.108284	0.463806	0.137149	0.352603	0.0493228	0.739199	-0.694572	4.35e-08	-0.530788	0.000104024	-0.543508	6.55e-05	-0.605884	5.04e-06	-0.542067	6.91e-05	-0.166085	0.259236	-0.421026	0.00288312	-0.316706	0.0282958	-0.116647	0.429791	-0.0767376	0.604176	0.276438	0.0571734	0.00907744	0.951173	-0.0261229	0.860102
MNDA	black	-0.043445	0.769369	-0.142099	0.335326	-0.139063	0.345859	0.244071	0.0945665	0.084623	0.567418	-0.270624	0.0628298	0.408468	0.00394854	0.0209217	0.887756	0.00152386	0.991798	0.405431	0.00425312	0.461328	0.000966162	0.201323	0.170021	0.271328	0.0621211	0.318616	0.0273055	-0.0169997	0.908698	-0.250876	0.0854453	-0.149027	0.312048	-0.0491318	0.740174	0.323513	0.0248984	0.107161	0.468482	0.13043	0.376907	-0.238067	0.103224
MNT	black	0.218442	0.135805	-0.364122	0.0109523	0.140836	0.339685	0.123157	0.404311	-0.10804	0.46482	-0.15765	0.284552	-0.299137	0.0388844	-0.0606987	0.681933	-0.0207191	0.888836	0.402624	0.00455263	0.431726	0.00218453	0.251615	0.0844971	0.114868	0.436903	0.252204	0.083748	0.0850263	0.565566	-0.380461	0.00764022	-0.167982	0.253758	-0.123809	0.40181	-0.0586676	0.69204	0.044273	0.765098	0.0835234	0.572481	0.0307508	0.835634
MON1A	black	0.0359208	0.808482	0.0086791	0.953313	0.0496447	0.737558	-0.0656474	0.657543	-0.02922	0.843712	0.0211059	0.886774	0.133912	0.36419	-0.0679571	0.646277	0.00374675	0.979836	0.696275	3.91e-08	0.489199	0.000418043	0.637132	1.12e-06	0.411971	0.00362126	0.437364	0.00188053	-0.0792101	0.592539	-0.0167086	0.910255	-0.336133	0.0195003	-0.201966	0.168633	-0.0969793	0.511998	-0.314889	0.0292649	-0.247834	0.0894331	-0.142288	0.334676
MORC4	black	0.163344	0.267292	0.265231	0.0684668	-0.227403	0.120088	-0.00067446	0.99637	-0.209374	0.153225	0.222984	0.127657	0.00316011	0.982993	0.0723829	0.624908	0.0464396	0.753953	0.856443	8.38e-15	0.440689	0.00171945	0.925106	5.69e-21	0.612861	3.65e-06	0.694494	4.37e-08	0.0249714	0.866211	0.33563	0.0196948	-0.0664612	0.653565	0.000453229	0.997561	-0.0610369	0.680256	-0.642691	8.43e-07	-0.289519	0.0459398	-0.0644185	0.663568
MORN5	black	0.192803	0.189208	-0.0561946	0.704417	-0.0784179	0.596257	0.103836	0.482469	-0.161038	0.274197	-0.377498	0.00816663	-0.0193418	0.896184	-0.117993	0.424448	-0.122953	0.405096	0.780496	6.11e-11	0.795044	1.49e-11	0.445483	0.00150876	0.310704	0.0316034	0.376796	0.00829589	0.110135	0.456154	0.0297608	0.840856	0.0864441	0.559079	-0.0537348	0.716803	-0.0473383	0.749345	0.0153488	0.917532	0.0655227	0.658153	-0.0720043	0.626724
MOXD1	black	0.148047	0.315277	0.0275212	0.852695	-0.278232	0.0555137	0.0861863	0.560255	0.00900367	0.951569	-0.12933	0.380978	0.0407286	0.78343	0.305219	0.0349012	0.143418	0.330814	0.798875	1.01e-11	0.637183	1.12e-06	0.61993	2.62e-06	0.560999	3.36e-05	0.467063	0.000817849	0.0405396	0.784411	0.163213	0.267681	0.209541	0.15289	-0.0177546	0.904662	-0.0218265	0.882935	-0.273124	0.0603451	-0.0670278	0.6508	0.0501807	0.734827
MPEG1	black	0.0102709	0.944763	0.228564	0.118156	-0.2564	0.0785597	0.190445	0.194781	-0.175447	0.23296	0.0278898	0.850744	0.0157257	0.915515	0.188465	0.199549	0.0444523	0.764174	0.846547	3.47e-14	0.530263	0.000105986	0.786745	3.38e-11	0.773527	1.15e-10	0.731703	3.46e-09	0.0600646	0.685083	0.377597	0.00814864	0.219431	0.133997	-0.0207102	0.888883	-0.074032	0.617022	-0.49546	0.000342891	-0.0951541	0.520009	-0.00573995	0.969114
MPHOSPH8	black	0.0116914	0.937138	-0.108852	0.46145	-0.133411	0.366003	0.145051	0.32528	0.0859737	0.561227	0.0980394	0.507374	0.0312613	0.832944	0.263553	0.0703011	0.147355	0.317569	-0.399561	0.00490047	-0.3319	0.0211885	-0.280718	0.0532772	-0.318906	0.0271577	-0.112821	0.445172	-0.0371828	0.801887	0.0228977	0.877233	0.137684	0.35071	-0.00974422	0.947591	-0.0729263	0.622305	0.0960707	0.515978	-0.00824154	0.955665	0.138803	0.346772
MPP6	black	0.183156	0.21274	0.0624362	0.673332	-0.0992981	0.501911	0.0800965	0.588392	-0.227138	0.120531	-0.161234	0.273605	-0.0732073	0.62096	0.0443397	0.764754	-0.0716097	0.62862	0.875185	4.15e-16	0.700159	3.05e-08	0.660939	3.17e-07	0.668214	2.11e-07	0.40985	0.00381644	0.0400472	0.786968	0.151793	0.303049	0.177582	0.227231	-0.0658617	0.656494	-0.0424395	0.774566	-0.283537	0.0508313	0.0205235	0.889879	-0.085334	0.564155
MPV17L2	black	0.23133	0.11365	-0.336512	0.0193547	-0.141216	0.338368	0.244163	0.094438	0.00624152	0.966417	-0.326663	0.0234457	0.0532238	0.719385	0.097791	0.508456	-0.000721864	0.996115	0.692801	4.86e-08	0.72702	4.87e-09	0.397156	0.00518961	0.292926	0.0433303	0.436063	0.00194715	0.0892261	0.546451	-0.210682	0.150615	0.00927468	0.950113	-0.0552494	0.709168	-0.0315757	0.831289	0.043135	0.77097	0.0350486	0.813048	-0.164573	0.263661
MRE11A	black	0.0209766	0.887463	0.0901681	0.542207	-0.117068	0.428115	0.180959	0.218373	-0.17255	0.240888	-0.265887	0.0677607	-0.0160821	0.913607	0.00492474	0.973499	0.0469717	0.751224	0.940725	3.11e-23	0.78697	3.31e-11	0.685164	7.79e-08	0.789726	2.53e-11	0.804309	5.74e-12	0.185612	0.206564	0.182457	0.21452	0.251258	0.0849545	0.00922618	0.950374	-0.066262	0.654537	-0.23591	0.106479	0.12351	0.402953	-0.0168838	0.909318
MRGPRX4	black	0.0631479	0.66982	0.0144919	0.922122	-0.088477	0.549838	0.0727919	0.622948	-0.0625651	0.672695	-0.387787	0.00646297	0.0499778	0.735861	-0.00214224	0.98847	0.00159516	0.991415	0.935114	2.34e-22	0.880731	1.55e-16	0.57095	2.26e-05	0.710212	1.57e-08	0.476825	0.000611726	0.0633651	0.66875	0.0285978	0.847	0.164139	0.26494	-0.000688746	0.996293	-0.0171339	0.90798	-0.0880819	0.551628	0.13527	0.359301	0.052143	0.724857
MRPL15	black	0.161598	0.272508	-0.301045	0.0375965	-0.066945	0.651204	0.0624102	0.67346	0.143805	0.329497	-0.245734	0.0922697	-0.0195878	0.894871	0.321513	0.0258592	0.00985218	0.947011	0.507503	0.000231676	0.549185	5.3e-05	0.260095	0.0742035	0.301273	0.0374447	0.104426	0.47997	-0.26195	0.0720895	-0.428378	0.00238494	-0.112615	0.446009	-0.132758	0.368374	-0.0313782	0.832328	0.0731273	0.621343	0.0663353	0.654179	-0.133663	0.365092
MRPL37	black	0.0415813	0.779008	-0.229796	0.116133	0.228869	0.117653	-0.056465	0.70306	0.0225198	0.879244	0.439934	0.00175491	-0.24389	0.0948182	-0.0635595	0.667792	-0.222276	0.128902	-0.67248	1.65e-07	-0.712292	1.37e-08	-0.327317	0.023153	-0.587599	1.13e-05	-0.420804	0.00289949	-0.231003	0.114175	-0.209058	0.15386	-0.370587	0.00951788	-0.09552	0.518398	-0.105883	0.47383	-0.0414406	0.779738	-0.176897	0.229059	-0.0580299	0.695224
MRPL39	black	0.143066	0.332014	-0.0138149	0.925749	-0.161227	0.273625	0.0677812	0.647132	-0.0394415	0.790117	0.044616	0.76333	0.0825457	0.577	-0.0121521	0.934666	0.132103	0.370763	0.768284	1.84e-10	0.518195	0.000161555	0.723192	6.41e-09	0.585067	1.26e-05	0.611654	3.86e-06	-0.138982	0.346143	-0.114807	0.437149	-0.274947	0.0585833	-0.0979347	0.50783	-0.222394	0.128693	-0.36333	0.0111403	-0.184749	0.208721	-0.00302447	0.983723
MRPS18A	black	0.129735	0.379477	-0.273083	0.0603847	0.284813	0.0497536	-0.0301076	0.839026	-0.101445	0.492663	-0.0406126	0.784032	-0.175879	0.231794	-0.336966	0.0191816	-0.319089	0.0270646	-0.446527	0.00146606	-0.252462	0.0834213	-0.448461	0.00138974	-0.425994	0.00253741	-0.346784	0.0157474	-0.0105693	0.943161	-0.39352	0.00565508	-0.235632	0.106904	-0.106145	0.472733	-0.0927104	0.530831	0.317088	0.0280954	0.10835	0.463533	-0.00416929	0.977563
MRPS18C	black	0.159056	0.280225	-0.161209	0.273679	0.0769786	0.603037	0.0216449	0.883902	-0.0926317	0.531182	-0.165659	0.260478	-0.0444464	0.764204	-0.0340122	0.818482	0.0185265	0.900537	0.662816	2.86e-07	0.580183	1.55e-05	0.464314	0.000886174	0.479298	0.00056756	0.265222	0.068477	-0.225657	0.123036	-0.230131	0.115587	-0.170422	0.246827	-0.16985	0.248441	-0.054104	0.714939	-0.111766	0.44947	0.0215676	0.884314	-0.0690621	0.640914
MRS2	black	0.184247	0.209981	0.0784451	0.596129	-0.15761	0.284676	0.0564116	0.703328	-0.165432	0.261141	0.013686	0.92644	-0.091337	0.536962	-0.045235	0.760143	-0.0446248	0.763285	0.670669	1.83e-07	0.466141	0.000840231	0.588178	1.1e-05	0.491774	0.000385496	0.408542	0.00394137	-0.115081	0.43605	0.113127	0.443933	0.231179	0.113893	-0.067609	0.647969	-0.101749	0.49136	-0.340696	0.017809	-0.121129	0.412152	-0.0610304	0.680288
MSGN1	black	0.0849606	0.565867	0.103587	0.483527	-0.146009	0.322061	0.102845	0.486681	-0.147064	0.318538	-0.214056	0.144035	0.0211642	0.886463	0.0403422	0.785436	0.00408037	0.978041	0.990717	1.61e-41	0.802658	6.84e-12	0.744817	1.28e-09	0.801231	7.94e-12	0.650569	5.57e-07	0.0932461	0.528449	0.142824	0.332841	0.130404	0.377003	0.00997376	0.946358	-0.0204375	0.890338	-0.294129	0.0424379	0.0275092	0.852758	-0.012972	0.930268
MSH4	black	0.050026	0.735615	0.313574	0.0299838	-0.148734	0.313012	-0.00358066	0.98073	-0.217213	0.138075	0.222931	0.12775	0.0652737	0.659373	0.0564897	0.702936	0.0117517	0.936814	0.862429	3.37e-15	0.432892	0.0021183	0.923508	9.09e-21	0.750425	8.2e-10	0.715759	1.08e-08	-0.013849	0.925567	0.34147	0.0175349	-0.0138596	0.92551	-0.0396291	0.789141	-0.0927349	0.530722	-0.666484	2.33e-07	-0.275433	0.0581206	-0.00600236	0.967703
MSL3L1	black	0.135759	0.357552	0.0802145	0.587841	-0.134999	0.360275	0.0500797	0.735341	-0.134359	0.362576	-0.198487	0.176244	0.00495567	0.973332	0.0735821	0.619169	-0.0203808	0.89064	0.960869	2.75e-27	0.78324	4.72e-11	0.712405	1.36e-08	0.732781	3.2e-09	0.501945	0.000278129	0.0362535	0.806742	0.145733	0.322986	0.170531	0.246521	0.00403637	0.978278	-0.0244603	0.868926	-0.291113	0.0447034	-0.00706339	0.961997	-0.00512046	0.972446
MSMB	black	0.0204153	0.890456	0.267088	0.0664816	-0.0804797	0.586603	-0.00704724	0.962084	-0.203383	0.165602	0.10979	0.457573	-0.0312644	0.832928	-0.103518	0.483818	-0.12687	0.390179	0.509322	0.000218077	0.286659	0.0482277	0.528347	0.000113443	0.384839	0.00691627	0.47521	0.000642208	0.0845249	0.567869	0.149497	0.310507	-0.0200377	0.89247	-0.0142494	0.923421	-0.032012	0.828992	-0.361067	0.0116924	-0.124323	0.399841	-0.035595	0.810187
MSR1	black	-0.0138631	0.925491	-0.134969	0.360383	-0.0139065	0.925258	0.164644	0.26345	0.00395965	0.978691	-0.392726	0.00576148	-0.0529677	0.720681	0.00849264	0.954315	0.132402	0.369674	0.678573	1.16e-07	0.729175	4.17e-09	0.356958	0.0127549	0.388548	0.00635027	0.395175	0.00543894	0.101697	0.491582	-0.212049	0.147924	-0.108258	0.463912	0.350798	0.0145022	0.241958	0.0975464	0.0910487	0.538253	0.193052	0.188627	-0.00824584	0.955641
MSX2	black	0.0816156	0.581314	-0.0246073	0.868145	-0.134573	0.361805	0.231852	0.112815	-0.150501	0.307231	-0.307137	0.033717	-0.0373907	0.800801	-0.0119061	0.935986	0.0590524	0.690121	0.89903	4.12e-18	0.809857	3.16e-12	0.620668	2.53e-06	0.629815	1.62e-06	0.774963	1.01e-10	0.218661	0.135402	-0.0168882	0.909294	0.0970983	0.511478	0.0251846	0.86508	-0.0165483	0.911113	-0.128119	0.385491	0.120726	0.41372	-0.0371216	0.802206
MT3	black	0.180864	0.218619	0.131351	0.373518	-0.221958	0.129464	0.0827447	0.576079	-0.17842	0.225013	-0.269812	0.0636537	-0.0760347	0.607502	-0.038715	0.793897	0.0962714	0.515098	0.775632	9.55e-11	0.685524	7.62e-08	0.520599	0.00014873	0.612353	3.74e-06	0.562883	3.12e-05	0.164414	0.264128	0.195106	0.183876	0.299712	0.0384926	0.0454862	0.758851	-0.00717737	0.961385	-0.155573	0.291026	0.0931668	0.528802	0.0050972	0.972571
MTAP	black	0.115362	0.434923	0.230507	0.114977	-0.16041	0.276098	0.00425373	0.977109	-0.19579	0.182313	0.0932697	0.528345	0.0176729	0.905099	0.0453184	0.759714	0.00674908	0.963687	0.922291	1.29e-20	0.566534	2.7e-05	0.879724	1.86e-16	0.786963	3.31e-11	0.632234	1.43e-06	0.0188585	0.898764	0.206726	0.158609	0.000999625	0.99462	-0.0292604	0.843499	-0.0947585	0.521753	-0.555958	4.09e-05	-0.180871	0.2186	0.0160839	0.913597
MTF2	black	0.197326	0.178838	-0.00104047	0.9944	-0.105888	0.473812	0.0969151	0.512279	-0.187662	0.201505	-0.0685966	0.643171	0.0379455	0.797907	0.0353238	0.811607	-0.0171902	0.907679	0.546313	5.9e-05	0.427406	0.00244612	0.446387	0.00147171	0.335805	0.0196266	0.406799	0.00411349	0.222817	0.127949	0.117314	0.427137	0.193115	0.188479	-0.0811605	0.583431	-0.00573916	0.969118	-0.200158	0.172559	-0.000763466	0.995891	-0.0417281	0.778248
MTP18	black	0.214167	0.143824	0.109719	0.457868	-0.187536	0.201815	0.0358071	0.809077	-0.178061	0.225961	0.0517093	0.727057	-0.0276506	0.85201	0.102525	0.488044	-0.0139793	0.924868	0.895157	9.38e-18	0.589243	1.05e-05	0.822633	7.39e-13	0.736531	2.42e-09	0.59846	7.03e-06	0.0279635	0.850354	0.115775	0.433271	0.0571256	0.699748	-0.0205355	0.889815	-0.069293	0.639796	-0.487032	0.00044733	-0.143928	0.329079	-0.013322	0.928392
MTRR	black	-0.0192176	0.896846	0.150815	0.306213	-0.038161	0.796784	-0.228516	0.118235	0.124702	0.398395	0.0986001	0.504937	-0.115617	0.4339	-0.0458699	0.756879	0.0932366	0.528492	-0.34076	0.0177863	-0.303662	0.035887	-0.236048	0.106269	-0.250431	0.0860196	-0.228594	0.118107	0.233008	0.110981	0.0719453	0.627008	-0.0573517	0.698616	0.310241	0.0318718	-0.214759	0.142692	0.0522215	0.72446	-0.0225833	0.878905	0.284916	0.0496676
MTUS1	black	0.184027	0.210534	0.119412	0.418859	-0.185559	0.206696	-0.00296116	0.984063	-0.122256	0.407786	0.187134	0.202801	0.0128934	0.93069	0.203295	0.165788	0.0791195	0.592964	0.870706	8.87e-16	0.489722	0.000411235	0.904408	1.24e-18	0.599684	6.66e-06	0.699084	3.26e-08	0.00112335	0.993954	0.226875	0.120973	-0.0334896	0.821225	-0.0434257	0.769469	-0.0564279	0.703246	-0.601255	6.21e-06	-0.294847	0.0419125	-0.0462724	0.754812
MTX2	black	0.19192	0.19128	0.0108688	0.941553	-0.100931	0.494868	0.0308638	0.835039	-0.135448	0.358662	-0.064483	0.663251	-0.0411906	0.781034	0.0747522	0.613591	0.038269	0.796221	0.961681	1.71e-27	0.719681	8.21e-09	0.809241	3.38e-12	0.681023	1e-07	0.636325	1.17e-06	0.0188037	0.899057	0.00406336	0.978133	-0.0360039	0.808047	-0.0490438	0.740623	-0.094423	0.523235	-0.378713	0.00794714	-0.102785	0.486936	-0.0159461	0.914335
MUPCDH	black	0.035214	0.812182	0.121777	0.409639	-0.0455267	0.758643	0.114058	0.440169	-0.222855	0.127883	-0.148111	0.315067	-0.0723021	0.625295	0.0655829	0.657858	0.118729	0.421546	0.895565	8.62e-18	0.677582	1.23e-07	0.714764	1.15e-08	0.862933	3.11e-15	0.722012	6.97e-09	0.149656	0.309989	0.182386	0.214703	0.158364	0.282349	0.0275069	0.85277	0.0551167	0.709835	-0.336406	0.0193952	0.0731366	0.621298	0.0297424	0.840953
MUSK	black	0.050722	0.732072	0.29166	0.0442849	-0.0533515	0.71874	0.0144145	0.922536	-0.304961	0.0350631	-0.175793	0.232025	0.00688392	0.962962	-0.0413772	0.780066	0.0907396	0.539639	0.788363	2.89e-11	0.641205	9.1e-07	0.600535	6.41e-06	0.572681	2.11e-05	0.650822	5.5e-07	0.41034	0.00377055	0.27269	0.0607705	0.284837	0.0497339	-0.0288963	0.845422	-0.121141	0.412108	-0.25293	0.0828321	0.00273639	0.985273	0.0306773	0.836022
MVD	black	0.133812	0.364551	-0.00209761	0.988711	-0.0573745	0.698502	0.0324688	0.826589	-0.107778	0.465908	0.235093	0.107732	-0.069713	0.637764	0.107774	0.465923	0.14601	0.322056	0.80621	4.69e-12	0.426042	0.00253423	0.872419	6.65e-16	0.63933	1e-06	0.651449	5.32e-07	-0.133051	0.367309	-0.0534743	0.718119	-0.311921	0.0309083	-0.0397131	0.788704	-0.153735	0.296833	-0.573287	2.05e-05	-0.294826	0.0419277	0.0736617	0.618789
MXD1	black	0.208847	0.154284	-0.143134	0.331783	-0.102445	0.488388	0.0112377	0.939573	0.021944	0.882309	-0.135295	0.35921	-0.028969	0.845038	0.187161	0.202735	0.165789	0.260098	0.815088	1.77e-12	0.664125	2.66e-07	0.633376	1.36e-06	0.649619	5.86e-07	0.527432	0.000117171	-0.0999327	0.499169	-0.229816	0.116099	-0.168248	0.252997	-0.0949091	0.521089	-0.102068	0.489997	-0.213749	0.144625	-0.00627985	0.96621	0.0621864	0.674566
MXRA7	black	0.145133	0.325001	-0.11536	0.434932	-0.211889	0.148236	0.149787	0.309561	0.0299124	0.840056	-0.0451854	0.760399	-0.0504298	0.733559	0.49584	0.000338742	0.230555	0.114899	0.644823	7.55e-07	0.465912	0.000845861	0.565094	2.86e-05	0.559275	3.59e-05	0.65934	3.47e-07	0.0150406	0.919183	-0.0398705	0.787886	-0.0366487	0.804676	0.0163876	0.911972	0.00898552	0.951667	-0.256253	0.0787372	-0.00605753	0.967406	-0.0724541	0.624566
MYF6	black	0.0807927	0.585144	0.0408193	0.782959	-0.118574	0.422156	0.188051	0.200556	-0.188386	0.199741	-0.0905995	0.540268	-0.0802408	0.587718	0.0552739	0.709044	0.0955026	0.518474	0.855657	9.42e-15	0.644136	7.82e-07	0.73347	3.04e-09	0.602476	5.88e-06	0.855751	9.29e-15	0.232554	0.111699	0.0472269	0.749916	-0.0201491	0.891876	-0.0320749	0.828661	-0.033702	0.82011	-0.312848	0.0303869	-0.0257133	0.862275	-0.0360694	0.807705
MYH7B	black	0.0721181	0.626178	0.0800476	0.58862	-0.149515	0.310448	0.124472	0.399274	-0.128097	0.385576	-0.18563	0.206519	-0.00437212	0.976472	0.0693252	0.63964	0.0536481	0.717241	0.988012	5.6e-39	0.782973	4.84e-11	0.764911	2.46e-10	0.814376	1.92e-12	0.710903	1.5e-08	0.0864233	0.559173	0.095906	0.516701	0.106442	0.471488	0.0341793	0.817605	-0.0323465	0.827232	-0.313262	0.0301565	0.0409824	0.782113	-0.00199493	0.989263
MYL4	black	0.0747136	0.613775	0.0439473	0.766777	-0.117484	0.426465	0.123935	0.401325	-0.124861	0.397788	-0.309723	0.0321733	0.0173622	0.90676	0.0154086	0.917212	0.00267794	0.985588	0.974392	1.85e-31	0.855948	9.02e-15	0.663223	2.8e-07	0.761425	3.32e-10	0.577485	1.73e-05	0.0850555	0.565432	0.0654376	0.65857	0.14996	0.308993	-0.00889629	0.952146	-0.0282066	0.849068	-0.185483	0.206887	0.101965	0.490437	-0.0136662	0.926547
MYL9	black	0.0704624	0.634144	0.2295	0.116617	-0.144536	0.327017	-0.0533469	0.718763	-0.10978	0.457617	-0.0293699	0.84292	0.0208863	0.887945	0.224393	0.125205	0.057843	0.696158	0.834597	1.7e-13	0.574109	1.99e-05	0.706209	2.05e-08	0.760366	3.62e-10	0.406331	0.00416076	-0.0115379	0.937961	0.301889	0.0370379	0.228055	0.118999	0.00197929	0.989347	-0.0440919	0.766031	-0.429691	0.00230448	-0.103051	0.485805	0.0725786	0.62397
MYOCD	black	0.114782	0.437251	-0.0130715	0.929735	-0.140935	0.339341	0.234768	0.108234	-0.191892	0.191348	-0.106651	0.47061	-0.0260392	0.860546	0.0490388	0.740649	0.0254974	0.86342	0.771664	1.36e-10	0.594347	8.43e-06	0.646854	6.79e-07	0.562292	3.19e-05	0.827931	3.91e-13	0.270965	0.0624859	0.0927201	0.530788	0.0876305	0.553677	0.0441454	0.765755	0.00146455	0.992118	-0.272012	0.0614399	0.00260099	0.986002	-0.0245213	0.868601
MYOM3	black	-0.0913838	0.536753	0.218184	0.136278	-0.11028	0.455556	-0.0509255	0.731038	0.0281318	0.849464	-0.38752	0.00650301	0.0208945	0.887901	0.117416	0.426734	0.0874952	0.554291	0.711128	1.48e-08	0.686743	7.07e-08	0.378993	0.00789727	0.710001	1.59e-08	0.438535	0.00182232	0.0645985	0.662684	0.301823	0.0370814	0.499954	0.000296725	0.0957459	0.517405	-0.0791227	0.592949	-0.059106	0.689854	0.197637	0.178141	0.0327355	0.825187
MYOZ3	black	0.0454545	0.759014	0.092516	0.531697	-0.130137	0.377988	0.215269	0.141723	-0.21979	0.133348	-0.160774	0.274995	-0.0437346	0.767874	0.059083	0.689969	-0.0553387	0.708718	0.826228	4.81e-13	0.66019	3.31e-07	0.657662	3.8e-07	0.555683	4.13e-05	0.780698	5.99e-11	0.279809	0.0540868	0.162033	0.271204	0.118677	0.42175	-0.0400754	0.786822	-0.0231475	0.875904	-0.255823	0.0792583	0.00967598	0.947958	-0.0538017	0.716465
N4BP2L1	black	-0.137535	0.351237	-0.136368	0.355379	0.110074	0.456406	-0.0898589	0.543598	0.254475	0.0809084	-0.12008	0.416243	0.139118	0.345665	0.00862484	0.953605	0.37169	0.00929024	-0.533191	9.55e-05	-0.287713	0.0473743	-0.551532	4.84e-05	-0.490342	0.000403296	-0.478311	0.000584824	-0.0195588	0.895026	-0.154115	0.295628	0.00774441	0.958336	0.0598475	0.686162	0.144774	0.326213	0.386178	0.00670708	0.182007	0.215673	0.296144	0.0409774
NAB1	black	0.0431966	0.770652	0.0779242	0.598579	-0.133895	0.36425	0.113645	0.441835	-0.101659	0.491749	-0.235201	0.107566	0.0054452	0.970699	0.0983206	0.506151	0.0848327	0.566455	0.957918	1.42e-26	0.789354	2.63e-11	0.703647	2.43e-08	0.82388	6.38e-13	0.680242	1.05e-07	0.128848	0.382774	0.0866322	0.558221	0.130614	0.376228	0.00545081	0.970669	-0.103288	0.484795	-0.256977	0.0778669	0.0593274	0.688751	0.0580935	0.694906
NACC1	black	0.169123	0.250502	0.00424933	0.977132	-0.0786739	0.595054	-0.0311287	0.833643	-0.0678425	0.646834	-0.122835	0.405551	0.226546	0.121528	0.0378396	0.798459	0.0267046	0.857019	0.807525	4.07e-12	0.652096	5.14e-07	0.624547	2.09e-06	0.560089	3.48e-05	0.364137	0.0109488	-0.0697079	0.637788	-0.00246271	0.986746	-0.0988291	0.503943	-0.152406	0.301077	-0.00302788	0.983704	-0.248969	0.0879291	-0.14852	0.313717	-0.120491	0.414639
NAE1	black	0.140063	0.342366	0.0891336	0.546869	-0.106309	0.472045	0.052829	0.721383	-0.177798	0.226658	-0.00283224	0.984757	0.00542387	0.970814	0.0805286	0.586375	0.0330426	0.823573	0.961176	2.3e-27	0.665432	2.47e-07	0.851687	1.68e-14	0.77365	1.14e-10	0.663681	2.72e-07	0.0164102	0.911852	0.100616	0.496226	-0.00907864	0.951167	-0.0277745	0.851354	-0.0702183	0.635322	-0.462062	0.00094591	-0.134127	0.363412	-0.00269911	0.985474
NAGK	black	0.109405	0.459163	-0.203862	0.164586	-0.0630457	0.670324	0.0723286	0.625168	0.0855353	0.563233	0.30751	0.0334908	-0.165185	0.261863	0.201459	0.169726	0.149508	0.31047	-0.450818	0.00130158	-0.470071	0.000748533	-0.215199	0.141857	-0.371712	0.00928574	-0.22471	0.124659	-0.0687403	0.642474	-0.278779	0.0550153	-0.365395	0.0106559	-0.00491101	0.973573	-0.121161	0.412029	-0.0201563	0.891837	-0.260749	0.0734527	0.041477	0.779549
NANS	black	-0.0681133	0.645517	-0.11807	0.424145	-0.048792	0.741909	-0.192469	0.18999	0.418055	0.00310909	0.156268	0.288848	0.0333295	0.822066	0.035335	0.811548	0.10713	0.468611	-0.468248	0.000789893	-0.385865	0.00675549	-0.339501	0.0182394	-0.443391	0.00159769	-0.430264	0.00227011	-0.489423	0.000415116	-0.344433	0.0165182	-0.258136	0.0764884	-0.0773841	0.601124	-0.121522	0.410625	0.146119	0.32169	-0.073866	0.617814	0.02189	0.882597
NAP1L2	black	0.0761475	0.606968	0.0101316	0.945511	-0.0887615	0.54855	0.149601	0.310169	-0.144751	0.326292	-0.39483	0.0054834	-0.0643687	0.663813	-0.016382	0.912002	0.0216354	0.883953	0.898766	4.36e-18	0.866462	1.78e-15	0.549391	5.25e-05	0.548203	5.49e-05	0.581747	1.45e-05	0.243306	0.095637	0.0558474	0.706161	0.217329	0.13786	0.112162	0.447853	-0.00563141	0.969698	-0.0541993	0.714459	0.176768	0.229404	-0.0494335	0.738635
NAPEPLD	black	-0.0359379	0.808393	0.193488	0.187611	-0.106658	0.470582	0.0821629	0.578774	-0.134008	0.363842	-0.196079	0.181656	0.165073	0.262193	-0.057614	0.697304	-0.113463	0.442571	0.769764	1.61e-10	0.624449	2.1e-06	0.56141	3.31e-05	0.731407	3.54e-09	0.385717	0.00677845	0.0214007	0.885203	0.196602	0.180471	0.135793	0.357429	-0.0424522	0.7745	0.160243	0.276602	-0.229275	0.116985	0.0908733	0.53904	-0.0655978	0.657785
NARG1L	black	0.0849803	0.565777	0.146837	0.319291	-0.126581	0.39127	0.03987	0.787889	-0.148481	0.313844	-0.200663	0.171454	0.0709569	0.631761	0.0288893	0.845459	-0.0195183	0.895242	0.950258	6.11e-25	0.767386	1.99e-10	0.706243	2.05e-08	0.77325	1.18e-10	0.505619	0.000246566	0.0450438	0.761127	0.195279	0.183479	0.182317	0.214878	0.01595	0.914314	-0.0209217	0.887756	-0.298143	0.0395693	0.00797075	0.95712	-0.00314771	0.98306
NASP	black	0.190314	0.195094	0.00824291	0.955657	-0.175439	0.232982	0.160936	0.274503	-0.184619	0.209046	-0.179751	0.221515	-0.0765183	0.605213	0.0144525	0.922333	-0.0378371	0.798473	0.90421	1.3e-18	0.726714	4.98e-09	0.68355	8.59e-08	0.765275	2.39e-10	0.64614	7.05e-07	0.0750015	0.612405	0.10506	0.477295	0.220252	0.132513	0.000486638	0.997381	-0.0283794	0.848154	-0.284493	0.0500224	0.0519068	0.726055	-0.016801	0.909761
NAT12	black	0.176503	0.230114	-0.166038	0.259374	-0.00924246	0.950287	0.0767427	0.604152	-0.0753385	0.610804	-0.402071	0.00461376	0.0556733	0.707036	-0.111358	0.451137	-0.112972	0.444559	0.7099	1.6e-08	0.761598	3.27e-10	0.379808	0.00775371	0.308292	0.0330205	0.347344	0.0155684	0.0672182	0.649872	-0.166418	0.258269	-0.106278	0.472175	-0.0762085	0.606679	0.11495	0.436576	0.0987795	0.504158	0.143845	0.329361	-0.21082	0.150343
NAT14	black	0.0168114	0.909705	-0.35703	0.0127356	0.19805	0.177218	0.0316451	0.830923	0.119462	0.418662	0.105843	0.473998	-0.189915	0.196049	0.0671004	0.650446	0.0934947	0.527346	-0.656011	4.16e-07	-0.464685	0.00087667	-0.545961	5.98e-05	-0.620569	2.54e-06	-0.611496	3.89e-06	-0.226414	0.121751	-0.4795	0.000564069	-0.245892	0.0920543	0.0597693	0.686551	-0.0543962	0.713465	0.306062	0.0343765	0.0154113	0.917198	-0.0704981	0.633972
NAT8B	black	0.0142452	0.923443	0.0394002	0.790331	-0.11472	0.437501	0.220326	0.13238	-0.155142	0.292381	-0.234644	0.108426	-0.177429	0.227639	0.181626	0.216652	0.133359	0.366192	0.794845	1.53e-11	0.665414	2.47e-07	0.589918	1.02e-05	0.670186	1.88e-07	0.828432	3.68e-13	0.244797	0.0935579	0.0652113	0.659678	0.141587	0.33709	-0.0117932	0.936592	-0.057375	0.698499	-0.177857	0.226502	0.176568	0.22994	0.0312188	0.833168
NBPF15	black	-0.00695436	0.962584	0.121591	0.410359	-0.163179	0.267783	0.202028	0.168499	-0.151974	0.302466	-0.0895318	0.545072	-0.0241313	0.870673	0.101219	0.493631	0.10599	0.473381	0.908769	4.45e-19	0.65212	5.13e-07	0.778288	7.49e-11	0.805036	5.32e-12	0.886275	5.52e-17	0.118512	0.422401	0.157936	0.283668	0.0794047	0.591628	-0.00175053	0.990579	-0.0358305	0.808955	-0.38047	0.00763862	-0.00721635	0.961175	-0.0290171	0.844784
NBR1	black	-0.00480804	0.974127	0.201561	0.169506	-0.223843	0.126157	0.230295	0.115321	-0.202953	0.166516	0.139631	0.343875	-0.0380708	0.797254	0.124909	0.397607	0.019406	0.895841	0.713467	1.26e-08	0.362305	0.0113875	0.758806	4.13e-10	0.669999	1.91e-07	0.734582	2.8e-09	0.00855706	0.953969	0.34339	0.0168703	0.0567495	0.701633	-0.0166284	0.910684	-0.150906	0.305919	-0.526351	0.00012172	-0.0853354	0.564149	0.118953	0.420664
NCAM1	black	-0.0887614	0.548551	0.136646	0.354387	-0.0181157	0.902732	0.0391041	0.791872	-0.0680566	0.645793	-0.120603	0.414199	-0.13813	0.349137	0.0354312	0.811044	0.131689	0.372278	0.466149	0.000840028	0.387531	0.00650142	0.336169	0.0194864	0.358071	0.0124593	0.296378	0.0408103	-0.0687842	0.642261	0.133056	0.36729	0.115754	0.433352	-0.0271256	0.854789	-0.166596	0.257754	-0.126718	0.390752	-0.0453765	0.759415	0.155863	0.290114
NCK1	black	0.0628403	0.671337	-0.42825	0.0023929	0.151638	0.303549	0.0497874	0.736831	0.171822	0.242907	0.0920566	0.533745	-0.229438	0.116717	0.04796	0.746162	-0.06086	0.681133	-0.461996	0.000947724	-0.356538	0.0128679	-0.368503	0.00996141	-0.377407	0.00818338	-0.415128	0.00334691	0.0338037	0.819576	-0.210675	0.150629	-0.129772	0.379341	0.352468	0.0140094	0.158636	0.281511	0.164088	0.265089	0.0938529	0.525758	-0.0220902	0.881531
NCKAP5	black	0.0621802	0.674597	0.00158741	0.991456	-0.0395674	0.789462	0.0940619	0.524832	-0.116141	0.431805	-0.171797	0.242978	0.0200266	0.892529	0.057425	0.698249	0.144711	0.326428	0.905113	1.06e-18	0.730679	3.73e-09	0.713494	1.26e-08	0.67152	1.75e-07	0.69995	3.09e-08	0.0390091	0.792367	-0.0167248	0.910169	-0.141243	0.338276	-0.0834221	0.572948	0.024905	0.866564	-0.254058	0.0814233	-0.0371483	0.802067	-0.138334	0.348418
NCL	black	0.0960829	0.515925	-0.334242	0.0202398	0.0365439	0.805224	0.0492414	0.739615	0.155712	0.290589	0.21472	0.142766	-0.155463	0.291369	0.0388053	0.793427	-0.0629957	0.67057	-0.631731	1.47e-06	-0.518846	0.00015799	-0.454496	0.00117393	-0.55726	3.89e-05	-0.535302	8.85e-05	-0.16512	0.262055	-0.466557	0.000830063	-0.286048	0.0487291	-0.109104	0.460407	-0.0366128	0.804864	0.186501	0.20436	-0.0889534	0.547683	0.0572329	0.699211
NCRNA00051	black	0.183191	0.212651	0.0185007	0.900675	-0.233831	0.10969	0.171374	0.244157	-0.141666	0.336817	-0.235816	0.106622	-0.068297	0.644625	-0.000774251	0.995833	-0.0850069	0.565655	0.821132	8.82e-13	0.697639	3.58e-08	0.597421	7.36e-06	0.565053	2.86e-05	0.646737	6.83e-07	0.153372	0.297989	0.12986	0.379014	0.118039	0.424267	0.00242422	0.986953	-0.0526708	0.722184	-0.180192	0.220365	0.094203	0.524208	-0.028121	0.849521
NCRNA00086	black	0.0746172	0.614233	0.24968	0.0869959	-0.0581257	0.694745	-0.0431389	0.77095	-0.226974	0.120807	0.0149657	0.919584	-0.11453	0.438264	0.0409829	0.782111	-0.0487184	0.742285	0.33736	0.0190328	0.227984	0.119118	0.307706	0.0333725	0.272436	0.0610205	0.334448	0.0201581	0.274685	0.0588336	-0.0220367	0.881815	-0.044707	0.762861	-0.0689758	0.641332	-0.0958444	0.516972	-0.1747	0.234987	-0.0751468	0.611715	0.0714804	0.629241
NCRNA00181	black	0.0166244	0.910706	0.0980214	0.507452	-0.141608	0.337016	0.106238	0.472341	-0.080652	0.585799	-0.430262	0.00227025	0.151386	0.304363	-0.0404056	0.785107	0.00755711	0.959343	0.874992	4.29e-16	0.837239	1.21e-13	0.504128	0.000258967	0.824219	6.12e-13	0.553872	4.43e-05	0.140925	0.339376	0.106331	0.47195	0.215108	0.142028	0.0283821	0.84814	0.0235297	0.873871	-0.0536118	0.717424	0.190285	0.195163	-0.0397475	0.788525
NDST3	black	0.0935911	0.526919	0.134035	0.363747	-0.13838	0.348256	0.0908781	0.539018	-0.181972	0.215763	-0.184028	0.210533	-0.0142683	0.92332	0.0325656	0.82608	0.00985311	0.947006	0.982117	5.2e-35	0.773993	1.11e-10	0.754632	5.83e-10	0.799834	9.17e-12	0.627773	1.79e-06	0.100179	0.498107	0.19271	0.189426	0.170452	0.246742	-0.000490582	0.99736	-0.0342767	0.817094	-0.327583	0.0230353	0.00931947	0.949873	-0.00848929	0.954333
NDUFA2	black	0.0330139	0.823724	0.213006	0.146061	-0.154365	0.294835	0.1818	0.216205	-0.272387	0.061069	-0.0331314	0.823106	-0.0666101	0.652838	-0.0899673	0.54311	-0.0964198	0.514447	0.79943	9.56e-12	0.558094	3.76e-05	0.683773	8.47e-08	0.635672	1.21e-06	0.486209	0.000458921	0.0313504	0.832475	0.199273	0.174503	0.197145	0.179247	0.0127671	0.931367	-0.00314302	0.983085	-0.383281	0.00716684	-0.0230085	0.876643	-0.0468596	0.751799
NDUFAF2	black	-0.180822	0.218727	-0.189731	0.196492	0.206829	0.158396	-0.0657158	0.657208	0.234931	0.107982	-0.109842	0.457359	-0.00431518	0.976778	-0.0156594	0.91587	0.0935831	0.526954	-0.702085	2.69e-08	-0.391937	0.0058689	-0.720876	7.55e-09	-0.581159	1.48e-05	-0.544566	6.3e-05	-0.208971	0.154036	-0.218338	0.135996	0.0557383	0.706709	-0.0797614	0.589958	-0.0116299	0.937468	0.461753	0.000954383	0.0304611	0.837162	-0.0500345	0.735572
NDUFS1	black	0.0673898	0.649036	0.0915453	0.53603	-0.109124	0.460322	0.0638509	0.666358	-0.115423	0.434677	-0.10758	0.466734	0.0770164	0.602859	0.00650122	0.96502	0.0449789	0.761461	0.91233	1.85e-19	0.690264	5.7e-08	0.759407	3.93e-10	0.708724	1.74e-08	0.674729	1.45e-07	0.0546391	0.712241	0.0426939	0.77325	-0.119316	0.419236	-0.0645126	0.663106	-0.0438291	0.767387	-0.325633	0.0239124	-0.0364939	0.805485	-0.0554811	0.708002
NEBL	black	-0.13312	0.36706	0.27259	0.0608689	-0.261992	0.0720417	0.30719	0.0336846	-0.182909	0.213367	0.11004	0.456545	-0.237202	0.10452	-0.140953	0.339277	-0.019362	0.896076	-0.331253	0.0214567	-0.339183	0.0183555	-0.209589	0.152793	-0.171583	0.243575	-0.0541782	0.714565	0.0553935	0.708443	0.327553	0.0230482	0.397565	0.00513948	0.0905042	0.540696	-0.0571489	0.699631	-0.0197118	0.894209	0.122039	0.408624	0.428125	0.00240073
NECAP1	black	0.192841	0.18912	-0.303186	0.0361933	0.189078	0.198063	-0.245424	0.0926948	0.164498	0.263881	0.30078	0.0377732	0.10881	0.461622	-0.130051	0.378307	0.0353253	0.811599	-0.520314	0.000150202	-0.490394	0.000402641	-0.2897	0.0457982	-0.515348	0.000178043	-0.530886	0.000103663	-0.428336	0.00238755	-0.460758	0.000982154	-0.625198	2.03e-06	-0.0776694	0.599779	0.154446	0.294576	0.0686723	0.642804	-0.230978	0.114217	-0.110204	0.455869
NEDD4	black	-0.0171668	0.907804	-0.0187304	0.899448	0.0626343	0.672353	0.103103	0.485583	-0.12339	0.403414	-0.493671	0.000363005	-0.106704	0.470392	-0.0230001	0.876688	0.072845	0.622694	0.831687	2.46e-13	0.866212	1.85e-15	0.414007	0.00344212	0.660292	3.29e-07	0.422203	0.00279762	0.137608	0.350978	-0.0338908	0.819119	0.184249	0.209975	0.0388907	0.792983	-0.033656	0.820351	0.0598586	0.686107	0.256476	0.0784681	0.0246649	0.867839
NEK10	black	0.0354041	0.811186	0.280522	0.0534514	-0.0599834	0.685486	-0.0452447	0.760093	-0.214793	0.142628	-0.243782	0.09497	-0.0318208	0.829998	-0.0904894	0.540762	-0.0937158	0.526365	0.536968	8.33e-05	0.515302	0.000178323	0.328899	0.0224582	0.200493	0.171826	0.274302	0.0592018	0.33816	0.0187329	0.320007	0.026603	0.221647	0.130016	0.00996903	0.946384	0.0727524	0.623137	-0.0563661	0.703556	0.0596693	0.687049	-0.00680271	0.963399
NELL1	black	0.0331243	0.823144	0.269091	0.0643927	-0.131131	0.374327	-0.0319352	0.829396	-0.145495	0.323784	-0.169669	0.248952	0.0219181	0.882447	0.00982976	0.947132	0.00911958	0.950947	0.903463	1.54e-18	0.698661	3.35e-08	0.69041	5.64e-08	0.799121	9.87e-12	0.531027	0.000103141	0.0220555	0.881715	0.247864	0.0893931	0.207267	0.157498	0.0419604	0.777045	-0.0222755	0.880544	-0.322665	0.0253019	0.0291344	0.844164	0.00567053	0.969487
NFATC4	black	-0.0814066	0.582286	0.035571	0.810313	0.0113762	0.938829	-0.156498	0.28813	0.18531	0.207316	-0.0776486	0.599877	0.600485	6.43e-06	0.0883464	0.550429	0.163263	0.267533	0.449616	0.00134592	0.374144	0.00880016	0.345355	0.0162121	0.310726	0.0315912	0.319982	0.0266151	-0.0133791	0.928086	-0.0602137	0.684342	-0.20126	0.170158	-0.199015	0.175074	-0.182088	0.215465	-0.112606	0.446048	-0.271644	0.0618062	-0.022852	0.877476
NFIL3	black	-0.115602	0.433963	0.225384	0.123503	0.020636	0.889279	-0.0759211	0.60804	-0.0566481	0.702141	-0.377433	0.00817863	0.0540851	0.715035	0.198408	0.17642	0.362688	0.0112945	0.501709	0.000280279	0.569927	2.35e-05	0.207217	0.1576	0.466291	0.000836538	0.334583	0.0201045	0.397583	0.00513727	-0.0232526	0.875345	0.240377	0.0998234	0.171557	0.243647	-0.128917	0.382516	0.0983626	0.505968	0.23548	0.107137	0.196883	0.179835
NGF	black	0.0964636	0.514255	-0.0589942	0.690411	-0.0978957	0.508	0.152512	0.300737	-0.0899608	0.543139	-0.371328	0.00936429	-0.113092	0.444074	0.103604	0.483454	0.0493073	0.739279	0.85312	1.37e-14	0.82518	5.46e-13	0.525123	0.000127079	0.563822	3.01e-05	0.627848	1.78e-06	0.279653	0.0542264	-0.0275374	0.852609	0.168793	0.251442	0.0313388	0.832536	-0.0127616	0.931397	-0.0462579	0.754886	0.146364	0.320872	-0.041989	0.776897
NHEJ1	black	0.00881224	0.952598	0.232245	0.112189	-0.0150097	0.919348	-0.0714794	0.629246	-0.157934	0.283675	-0.116955	0.428565	-0.0869406	0.556815	-0.171917	0.242643	-0.297155	0.04026	0.403783	0.00442678	0.322096	0.025576	0.25774	0.0769572	0.401804	0.00464361	0.0136801	0.926472	-0.00531642	0.971392	0.281081	0.0529571	0.365869	0.0105474	0.0859005	0.561562	-0.0344477	0.816197	-0.14884	0.312662	0.0897218	0.544216	0.0903254	0.541499
NHLRC3	black	0.138527	0.347738	-0.0736138	0.619018	-0.173145	0.239244	0.26906	0.0644248	-0.157096	0.28627	-0.235605	0.106946	-0.0527779	0.721641	0.0438092	0.767489	-0.00260335	0.985989	0.859403	5.37e-15	0.746193	1.15e-09	0.608216	4.53e-06	0.559	3.63e-05	0.558722	3.67e-05	0.126783	0.390507	0.0860139	0.561044	0.258048	0.0765928	0.0178638	0.904078	0.0252179	0.864903	-0.190448	0.194772	0.0729599	0.622144	-0.109238	0.459851
NHS	black	0.0602249	0.684286	0.326933	0.0233244	-0.241727	0.0978758	0.121088	0.412313	-0.271213	0.0622364	0.101091	0.494182	0.0170546	0.908404	0.0697468	0.6376	0.00362721	0.98048	0.810725	2.87e-12	0.450905	0.00129844	0.818868	1.15e-12	0.718208	9.1e-09	0.767356	1.99e-10	0.208457	0.155073	0.462973	0.000921341	0.0842274	0.569237	0.0889119	0.547871	-0.00619147	0.966686	-0.550235	5.09e-05	-0.158538	0.281814	-0.0144786	0.922193
NID1	black	0.166217	0.258852	0.271788	0.061663	-0.179443	0.222319	-0.036431	0.805814	-0.230531	0.114938	0.268769	0.0647252	-0.0010201	0.99451	0.0896065	0.544735	0.0234069	0.874524	0.835875	1.44e-13	0.400507	0.00479061	0.932711	5.27e-22	0.60239	5.9e-06	0.660387	3.27e-07	0.048092	0.745487	0.307324	0.0336037	-0.141549	0.337221	-0.00858414	0.953824	-0.0568466	0.701146	-0.674792	1.44e-07	-0.339466	0.0182521	-0.0726888	0.623442
NINJ1	black	-0.058119	0.694779	0.198684	0.175806	0.132596	0.368965	-0.374985	0.00863741	0.092391	0.532254	0.189747	0.196453	-0.13974	0.343493	0.138317	0.348478	0.348542	0.0151913	-0.351209	0.0143797	-0.352159	0.0140997	-0.19684	0.179932	-0.261729	0.0723383	-0.217289	0.137935	-0.00642148	0.965449	0.0336366	0.820453	0.0143301	0.922988	-0.133808	0.364567	-0.447105	0.00144285	-0.0161393	0.913301	-0.184515	0.209307	0.220537	0.131999
NINL	black	0.151777	0.303102	-0.144155	0.328309	-0.0310516	0.834049	0.060058	0.685116	-0.0354998	0.810685	-0.00160586	0.991357	-0.103167	0.485313	0.0290938	0.844379	0.157535	0.284909	0.569982	2.35e-05	0.43125	0.00221207	0.520109	0.000151269	0.311606	0.0310871	0.601896	6.03e-06	-0.0141026	0.924208	-0.234777	0.10822	-0.198073	0.177167	-0.107933	0.465262	-0.0681375	0.6454	-0.200313	0.172219	-0.074089	0.61675	-0.0153014	0.917786
NIPA1	black	0.0668751	0.651545	-0.00279972	0.984932	0.201315	0.170039	-0.169673	0.248942	-0.0944863	0.522955	0.410703	0.00373686	0.0858763	0.561673	-0.114004	0.440385	-0.0191354	0.897285	-0.668398	2.09e-07	-0.692107	5.08e-08	-0.327968	0.0228653	-0.574592	1.95e-05	-0.471512	0.000717227	-0.0249959	0.866081	-0.0875206	0.554176	-0.337301	0.0190549	-0.0751402	0.611746	0.108004	0.46497	-0.0393857	0.790407	-0.199492	0.17402	-0.0803317	0.587294
NIPAL4	black	0.0332901	0.822272	-0.13032	0.377315	0.0190045	0.897985	-0.0596302	0.687243	0.136074	0.356425	-0.250711	0.0856574	0.331415	0.0213892	-0.0225324	0.879176	0.135284	0.35925	0.393489	0.00565928	0.431167	0.00221692	0.212676	0.1467	0.261912	0.0721315	0.365804	0.0105623	-0.0725884	0.623923	-0.272163	0.06129	-0.383008	0.00721146	0.084298	0.568912	-0.102935	0.486298	0.106857	0.46975	0.0501987	0.734735	-0.211041	0.149904
NKX1-1	black	0.106742	0.470233	0.252536	0.083328	-0.156805	0.287173	0.0941457	0.524462	-0.299057	0.0389393	-0.0139924	0.924798	-0.0620462	0.675259	0.036047	0.807822	0.0480407	0.745749	0.861391	3.96e-15	0.580431	1.53e-05	0.783129	4.77e-11	0.703949	2.38e-08	0.842644	5.92e-14	0.311561	0.0311125	0.316782	0.0282557	0.171344	0.244241	-0.0583711	0.69352	-0.0964956	0.514115	-0.440553	0.0017258	-0.114782	0.43725	0.0797646	0.589943
NLRP10	black	0.114318	0.439117	0.239815	0.100642	-0.20415	0.163978	0.0898878	0.543468	-0.244318	0.0942222	0.00985287	0.947008	-0.0031816	0.982877	-0.0287841	0.846015	-0.0452875	0.759873	0.580136	1.55e-05	0.353592	0.013686	0.521052	0.000146421	0.595348	8.07e-06	0.324102	0.0246209	-0.112696	0.44568	0.375332	0.00857105	0.259369	0.075044	-0.0342801	0.817076	0.0841868	0.569424	-0.363701	0.0110518	-0.0103421	0.94438	0.0589053	0.690854
NLRP6	black	-0.0181287	0.902663	0.180178	0.2204	-0.110384	0.455129	0.125293	0.396147	-0.176378	0.23045	-0.0170683	0.908331	0.00775361	0.958287	0.040001	0.787208	0.0616108	0.677413	0.865056	2.23e-15	0.581336	1.47e-05	0.782792	4.93e-11	0.754281	6e-10	0.831974	2.37e-13	0.154955	0.292968	0.196337	0.18107	0.0399895	0.787268	0.00230605	0.987589	-0.0319334	0.829405	-0.431471	0.00219922	-0.0588387	0.691187	-0.00766361	0.958771
NLRX1	black	-0.118251	0.423428	-0.294156	0.0424181	0.152781	0.299878	0.344508	0.016493	-0.0655297	0.658119	-0.0739733	0.617302	-0.250036	0.086532	-0.152644	0.300315	-0.232768	0.11136	-0.623559	2.2e-06	-0.383138	0.00719013	-0.603309	5.66e-06	-0.528806	0.000111616	-0.527245	0.000117948	-0.216282	0.139813	-0.214928	0.14237	-0.0953032	0.519352	-0.0862041	0.560174	0.0934937	0.52735	0.400632	0.00477633	0.25132	0.0848747	-0.0962684	0.515111
NME1	black	0.00654318	0.964794	-0.353226	0.0137907	0.0878022	0.552897	0.029269	0.843453	0.234167	0.109166	0.152649	0.300298	-0.0479877	0.74602	0.103489	0.483943	-0.144222	0.328081	-0.679665	1.08e-07	-0.526674	0.000120345	-0.522729	0.000138151	-0.580008	1.56e-05	-0.543652	6.51e-05	-0.374574	0.00871665	-0.346854	0.0157249	-0.156871	0.286968	-0.153644	0.297121	0.0357374	0.809441	0.241047	0.0988535	0.0312627	0.832937	-0.110733	0.453695
NME2	black	0.167185	0.256051	0.178864	0.223841	-0.154194	0.295377	0.0426296	0.773582	-0.238826	0.102096	0.264044	0.0697608	-0.036305	0.806473	0.125828	0.394115	0.049142	0.740122	0.845592	3.96e-14	0.418824	0.0030492	0.942392	1.64e-23	0.576243	1.82e-05	0.751237	7.69e-10	0.0316742	0.83077	0.259426	0.0749769	-0.121564	0.410462	-0.0438463	0.767298	-0.100406	0.497126	-0.659908	3.36e-07	-0.32376	0.0247816	-0.0789309	0.593848
NME3	black	0.0158021	0.915106	-0.389315	0.00623847	0.220805	0.131519	-0.0334512	0.821426	0.19345	0.187699	-0.0970234	0.511805	-0.166017	0.259435	-0.202077	0.168393	-0.196778	0.180072	-0.611883	3.82e-06	-0.327812	0.0229341	-0.637504	1.1e-06	-0.611669	3.86e-06	-0.501112	0.000285779	-0.217021	0.138432	-0.317697	0.0277782	-0.0537988	0.71648	-0.0262307	0.859531	-0.247991	0.0892243	0.440071	0.00174843	0.0713512	0.629863	-0.000117468	0.999368
NMNAT2	black	0.0579579	0.695584	0.0609611	0.680632	-0.139431	0.344573	0.091147	0.537813	-0.0725142	0.624278	-0.276224	0.0573739	-0.0254091	0.863888	0.0395875	0.789357	0.0263875	0.8587	0.944785	6.35e-24	0.812099	2.47e-12	0.657433	3.85e-07	0.790025	2.46e-11	0.573308	2.05e-05	0.0589234	0.690764	0.0697403	0.637631	0.125028	0.397154	0.0158162	0.91503	-0.0743162	0.615667	-0.207684	0.156646	0.0756114	0.609509	0.0339074	0.819031
NMUR1	black	0.104217	0.480854	0.277668	0.0560308	-0.194982	0.18416	0.00862434	0.953607	-0.20278	0.166886	-0.0732522	0.620746	0.16181	0.271873	-0.040062	0.786891	-0.172715	0.240431	0.465405	0.000858465	0.330516	0.0217664	0.366702	0.010359	0.383933	0.00706107	0.243981	0.094692	0.0246319	0.868014	0.466226	0.00083815	0.405475	0.00424854	0.158463	0.282043	0.0893605	0.545845	-0.238377	0.102762	0.0379379	0.797947	-0.154436	0.294609
NMUR2	black	0.0587577	0.69159	-0.0372916	0.801319	-0.176922	0.228993	0.277559	0.0561314	-0.118187	0.423681	-0.283986	0.0504493	-0.0558188	0.706304	0.112035	0.448373	0.0964228	0.514434	0.85616	8.75e-15	0.76096	3.45e-10	0.606287	4.95e-06	0.62048	2.55e-06	0.820929	9.04e-13	0.177804	0.226642	-0.0429173	0.772095	0.0594304	0.688238	-0.0360697	0.807703	-0.0186136	0.900072	-0.127514	0.38776	0.129345	0.380922	-0.0127795	0.931301
NNT	black	-0.13891	0.346396	-0.0936176	0.526801	0.052191	0.724614	0.0268564	0.856215	0.156556	0.287949	0.0882826	0.550718	0.0879686	0.552142	-0.0565535	0.702616	0.00376831	0.97972	-0.558409	3.72e-05	-0.413442	0.00349105	-0.449339	0.00135633	-0.497236	0.000323922	-0.446036	0.00148599	-0.286069	0.0487119	-0.238172	0.103067	-0.0955021	0.518477	-0.157777	0.284159	-0.143083	0.331956	0.230964	0.114239	-0.00718584	0.961339	0.0648024	0.661683
NOG	black	0.0338591	0.819285	0.109645	0.458173	-0.253475	0.0821488	0.283188	0.0511286	-0.172061	0.242245	-0.449949	0.00133348	0.0153076	0.917753	-0.0183494	0.901483	-0.0216785	0.883723	0.833646	1.92e-13	0.817481	1.35e-12	0.47317	0.000682676	0.703565	2.44e-08	0.716994	9.9e-09	0.297051	0.0403335	0.178735	0.224179	0.418733	0.00305622	-0.00557219	0.970016	-0.0432812	0.770215	-0.0213351	0.885553	0.290539	0.0451452	-0.0227211	0.878172
NOLC1	black	0.119172	0.4198	0.165994	0.259503	-0.123228	0.404037	0.0249575	0.866285	-0.19072	0.194126	-0.0564938	0.702915	-0.0704744	0.634086	0.0994413	0.501292	0.0243259	0.86964	0.877374	2.83e-16	0.628721	1.71e-06	0.746758	1.1e-09	0.709635	1.63e-08	0.648304	6.29e-07	0.0921136	0.533491	0.169632	0.249058	0.158285	0.282592	0.0332462	0.822503	-0.0691565	0.640456	-0.389972	0.00614401	-0.0550915	0.709963	-0.0424387	0.77457
NOP16	black	0.156927	0.286795	-0.356102	0.0129864	0.0729335	0.62227	0.086164	0.560357	0.046269	0.754829	-0.00168702	0.99092	0.0935893	0.526926	0.1193	0.419298	0.15885	0.280854	0.457112	0.00109008	0.375523	0.00853472	0.405564	0.00423936	0.190669	0.194246	0.339223	0.0183407	-0.19888	0.175372	-0.524529	0.000129748	-0.528307	0.000113605	-0.0945725	0.522575	-0.170157	0.247572	-0.0893627	0.545835	-0.171816	0.242925	-0.127033	0.389567
NOS2A	black	0.180711	0.219015	-0.042598	0.773746	-0.0521417	0.724864	0.0490896	0.740389	-0.13518	0.359624	-0.162806	0.268893	-0.107133	0.468597	-0.0339432	0.818844	0.0190469	0.897758	0.766345	2.18e-10	0.644366	7.73e-07	0.581967	1.43e-05	0.493319	0.000367083	0.530208	0.000106194	-0.0400365	0.787023	-0.0340289	0.818394	-0.126918	0.390001	-0.0883768	0.550292	-0.0872476	0.555417	-0.18929	0.197552	-0.0546684	0.712094	0.020454	0.89025
NOTCH2	black	0.0498772	0.736373	0.0875878	0.553871	-0.0729282	0.622296	0.0737046	0.618584	-0.138211	0.348851	-0.296732	0.0405594	0.06978	0.63744	0.021601	0.884136	0.0676858	0.647596	0.921036	1.84e-20	0.807216	4.21e-12	0.630741	1.55e-06	0.71712	9.81e-09	0.601256	6.21e-06	0.160663	0.275331	0.142889	0.332619	0.205131	0.161918	-0.0147355	0.920817	-0.100944	0.494814	-0.182455	0.214526	0.0707538	0.632739	0.0122304	0.934246
NPBWR1	black	-0.0439823	0.766597	0.0186188	0.900044	-0.0932817	0.528291	0.27029	0.0631673	-0.144757	0.326272	-0.405913	0.00420338	-0.0160705	0.913669	-0.011096	0.940333	0.0761877	0.606777	0.871441	7.84e-16	0.81995	1.01e-12	0.526918	0.000119313	0.790254	2.41e-11	0.741112	1.71e-09	0.244552	0.0938971	0.0852407	0.564583	0.259733	0.0746214	0.0691315	0.640578	-0.0355395	0.810477	-0.0680207	0.645967	0.240819	0.0991823	0.0239489	0.871643
NPC1	black	0.0670543	0.650671	-0.0143905	0.922665	-0.129182	0.381531	0.121071	0.412379	-0.0448685	0.762029	-0.130206	0.377736	-0.0339807	0.818647	0.140513	0.340803	0.144135	0.328378	0.905092	1.06e-18	0.703463	2.46e-08	0.724512	5.83e-09	0.76501	2.44e-10	0.646996	6.74e-07	0.076246	0.606501	0.0023112	0.987561	0.0355213	0.810573	0.210057	0.151858	0.0457034	0.757735	-0.311481	0.0311582	0.0186455	0.899902	-0.0463123	0.754606
NPCDR1	black	-0.0402834	0.785741	0.0494701	0.738448	0.0440938	0.766021	0.147483	0.317144	-0.193309	0.188028	-0.384822	0.00691891	-0.0906919	0.539853	-0.21396	0.144219	-0.0649696	0.660863	0.615069	3.29e-06	0.637313	1.11e-06	0.311825	0.0309624	0.438045	0.00184648	0.357107	0.012715	0.145505	0.32375	0.146829	0.319321	0.167493	0.255163	0.152985	0.299226	0.127365	0.388318	0.0406359	0.783911	0.220843	0.131449	-0.164262	0.264576
NPEPL1	black	0.184391	0.209619	-0.364423	0.0108817	0.121022	0.412568	-0.259338	0.0750799	0.312965	0.0303219	0.386467	0.00666266	-0.100712	0.495811	0.178402	0.225058	0.0265956	0.857597	-0.573453	2.04e-05	-0.583109	1.37e-05	-0.285601	0.0490981	-0.51508	0.000179671	-0.464169	0.000889929	-0.355037	0.0132795	-0.334607	0.0200953	-0.280541	0.0534341	-0.072989	0.622005	-0.0584436	0.693158	-0.0203258	0.890933	-0.203779	0.164761	-0.0518335	0.726427
NPHS1	black	-0.0776473	0.599883	0.0895515	0.544983	-0.109101	0.460419	0.166503	0.258022	-0.0670729	0.65058	-0.343267	0.016912	0.0390514	0.792146	0.114745	0.437399	0.146873	0.319173	0.82582	5.05e-13	0.744597	1.3e-09	0.546001	5.97e-05	0.806114	4.74e-12	0.840657	7.73e-14	0.191274	0.192809	0.0684852	0.643711	0.193973	0.186485	-0.0403076	0.785615	-0.0149138	0.919862	-0.1076	0.466649	0.227361	0.120158	-0.0633353	0.668897
NPIP	black	0.0661922	0.654878	-0.170005	0.248004	-0.152888	0.299534	0.133852	0.364408	0.122108	0.408356	-0.125596	0.394995	-0.00142452	0.992333	-0.00208179	0.988796	0.181925	0.215885	0.351696	0.0142355	0.35084	0.0144896	0.228012	0.119071	0.171263	0.244468	0.155485	0.291301	-0.134837	0.360857	-0.258965	0.0755143	-0.0752234	0.611351	-0.137352	0.351884	-0.0902603	0.541792	0.0162738	0.912581	0.0423116	0.775227	0.215371	0.14153
NPS	black	0.0921658	0.533258	0.186387	0.204643	-0.15229	0.301452	0.0553294	0.708765	-0.185365	0.207179	-0.148686	0.31317	0.0030051	0.983827	0.0189424	0.898316	-0.0677172	0.647443	0.970078	6.34e-30	0.749982	8.5e-10	0.762721	2.97e-10	0.721624	7.16e-09	0.580405	1.53e-05	0.0960852	0.515914	0.226402	0.121771	0.163453	0.266969	0.00989302	0.946792	-0.0268345	0.856331	-0.353069	0.0138358	-0.0295084	0.842189	-0.0405607	0.784301
NPTXR	black	0.211526	0.148948	0.0422622	0.775483	-0.0671337	0.650284	-0.051872	0.726232	-0.139414	0.344631	-0.0710312	0.631403	0.0106509	0.942723	-0.0512924	0.729174	-0.153475	0.297662	0.654418	4.53e-07	0.528092	0.000114471	0.517405	0.000165988	0.130509	0.376615	0.147112	0.318377	0.028041	0.849944	0.225663	0.123026	0.0797471	0.590025	0.0125554	0.932502	-0.0251944	0.865027	-0.230114	0.115615	-0.177461	0.227554	-0.104177	0.481026
NPY5R	black	0.170345	0.247045	0.166635	0.257641	-0.135485	0.35853	-0.0843539	0.568655	-0.125695	0.394619	-0.0453904	0.759344	0.0448571	0.762089	0.0236755	0.873096	-0.0952434	0.519616	0.857728	6.92e-15	0.625243	2.02e-06	0.70993	1.6e-08	0.560014	3.49e-05	0.303473	0.0360086	-0.036346	0.806258	0.2849	0.049681	0.155965	0.289796	0.0313595	0.832427	-0.0493088	0.739271	-0.39372	0.00562857	-0.15421	0.295325	-0.0130976	0.929595
NR3C2	black	0.286781	0.0481289	0.178216	0.225551	-0.180734	0.218955	-0.0300128	0.839527	-0.262451	0.0715269	0.22097	0.131224	-0.0116143	0.937552	-0.071623	0.628556	-0.0917243	0.53523	0.736903	2.35e-09	0.374545	0.00872222	0.770053	1.57e-10	0.63031	1.58e-06	0.353402	0.0137401	-0.104512	0.479608	0.305382	0.0347991	0.117582	0.426076	-0.0159681	0.914217	-0.0866768	0.558017	-0.598917	6.89e-06	-0.313798	0.0298606	0.0207825	0.888498
NRARP	black	-0.148597	0.313462	0.0602267	0.684277	-2.1e-05	0.999887	-0.166664	0.257557	0.248569	0.088457	-0.114737	0.437434	0.35795	0.0124911	0.016853	0.909483	0.218674	0.135379	0.337834	0.0188547	0.330193	0.0219031	0.250693	0.0856814	0.176857	0.229165	0.305923	0.0344623	0.0742211	0.61612	-0.135119	0.359842	-0.333687	0.0204613	-0.155005	0.292813	-0.0476212	0.747896	-0.00894694	0.951874	-0.117862	0.424967	-0.0538155	0.716396
NRGN	black	0.0597773	0.686512	-0.207035	0.157972	-0.0964825	0.514173	-0.124844	0.397856	0.359971	0.0119679	0.0148169	0.920381	0.00594643	0.968004	0.119683	0.417798	0.291933	0.0440779	-0.332286	0.0210293	-0.226809	0.121085	-0.278069	0.0556624	-0.34142	0.0175525	-0.329071	0.0223838	-0.241941	0.097571	-0.30454	0.035328	-0.41511	0.00334842	-0.06944	0.639084	-0.0587895	0.691432	0.211379	0.149238	0.0349623	0.8135	0.0343826	0.816539
NRP2	black	0.0652376	0.659549	0.0830201	0.574805	-0.149639	0.310044	0.142917	0.332524	-0.141797	0.336364	-0.0945444	0.522699	-0.0699184	0.636771	0.0753326	0.610832	0.0512336	0.729472	0.906241	8.12e-19	0.657688	3.8e-07	0.763284	2.83e-10	0.769672	1.63e-10	0.779068	6.97e-11	0.12406	0.400846	0.217185	0.138126	0.121339	0.411338	0.0746886	0.613893	0.00421546	0.977315	-0.378743	0.00794167	-0.0164398	0.911693	-0.0369248	0.803234
NRXN3	black	0.0740676	0.616852	0.114652	0.437776	-0.194904	0.184338	0.133902	0.364226	-0.130091	0.37816	-0.176746	0.229463	0.0254933	0.863442	0.070269	0.635077	0.0302319	0.838371	0.97467	1.44e-31	0.760367	3.62e-10	0.770168	1.56e-10	0.792961	1.84e-11	0.756779	4.89e-10	0.0768812	0.603497	0.162122	0.270935	0.0880158	0.551928	-0.0272264	0.854255	-0.0543512	0.713692	-0.322383	0.0254374	-0.000250182	0.998653	-0.0352417	0.812037
NSUN6	black	0.14806	0.315233	-0.0602881	0.683972	-0.10131	0.493243	0.0955599	0.518222	-0.082246	0.578389	-0.474476	0.000656523	-0.0148957	0.919959	-0.0555979	0.707415	-0.104123	0.481255	0.821198	8.76e-13	0.850205	2.08e-14	0.402853	0.00452749	0.681527	9.7e-08	0.330933	0.0215908	-0.0093761	0.949569	-0.0302499	0.838275	0.260106	0.0741906	-0.063599	0.667598	-0.0313973	0.832228	0.0437629	0.767728	0.267954	0.0655722	0.0247247	0.867521
NT5C1A	black	0.148697	0.313133	0.0735747	0.619204	-0.133518	0.365615	0.113056	0.444222	-0.202606	0.16726	-0.0568967	0.700895	-0.0604553	0.683142	0.0489676	0.741012	0.0600132	0.685338	0.933957	3.47e-22	0.6821	9.37e-08	0.808629	3.61e-12	0.623866	2.16e-06	0.744173	1.35e-09	0.176262	0.230763	0.121709	0.409899	-0.0107122	0.942394	-0.0296058	0.841675	-0.0440676	0.766156	-0.38801	0.00642982	-0.108536	0.46276	-0.065325	0.659122
NTF4	black	0.0901987	0.542069	0.142861	0.332714	-0.0776805	0.599727	-0.00288446	0.984476	-0.15563	0.290845	0.204996	0.162199	0.0156811	0.915753	0.0743953	0.61529	0.0875799	0.553907	0.85021	2.08e-14	0.45899	0.00103322	0.901976	2.15e-18	0.636909	1.13e-06	0.705669	2.13e-08	0.0495384	0.7381	0.182647	0.214035	-0.168828	0.251341	-0.0672618	0.64966	-0.129528	0.380243	-0.603588	5.59e-06	-0.32797	0.0228644	-0.0985842	0.505006
NTN1	black	-0.108306	0.463712	0.464302	0.0008865	-0.156086	0.289418	0.0378007	0.798662	-0.242313	0.0970403	0.0565994	0.702386	0.041087	0.781571	0.0666271	0.652755	0.20945	0.153072	0.672066	1.69e-07	0.38865	0.00633531	0.655232	4.34e-07	0.701707	2.76e-08	0.740677	1.76e-09	0.184855	0.208454	0.43789	0.00185418	0.28923	0.0461671	-0.0650657	0.660392	-0.191592	0.192056	-0.460628	0.000985827	-0.148709	0.313093	0.0930278	0.529419
NUBP1	black	0.230177	0.115512	-0.204131	0.164018	0.0244398	0.869034	-0.0947671	0.521716	0.041544	0.779202	0.0261686	0.85986	-0.0465695	0.753287	-0.00970306	0.947812	0.0559594	0.705598	0.666255	2.36e-07	0.484417	0.00048512	0.58262	1.39e-05	0.459792	0.00100978	0.287264	0.0477368	-0.336892	0.01921	-0.280939	0.0530822	-0.28583	0.0489088	-0.104072	0.481471	-0.239753	0.100734	-0.274171	0.0593283	-0.15021	0.308179	-0.0705784	0.633585
NUDT12	black	0.139267	0.345144	0.122017	0.40871	-0.165884	0.259821	0.0281454	0.849392	-0.128905	0.38256	-0.257274	0.077512	0.0171407	0.907944	0.0382389	0.796377	0.0899113	0.543362	0.887804	4.11e-17	0.766837	2.08e-10	0.642525	8.5e-07	0.607187	4.75e-06	0.737587	2.23e-09	0.17084	0.245652	0.11248	0.446561	0.108142	0.464394	-0.0409602	0.782229	-0.0640408	0.665424	-0.187848	0.201053	0.0272907	0.853915	-0.070608	0.633442
NUDT15	black	0.24112	0.0987487	-0.0423049	0.775262	-0.0922871	0.532717	0.00999381	0.946251	-0.119724	0.417637	-0.0181749	0.902416	-0.0345585	0.815617	0.0879123	0.552397	0.0832815	0.573598	0.892506	1.62e-17	0.645379	7.33e-07	0.784299	4.27e-11	0.616478	3.08e-06	0.650575	5.57e-07	0.0526724	0.722176	-0.0808989	0.584649	-0.184604	0.209083	-0.0601102	0.684856	-0.127558	0.387595	-0.369796	0.00968426	-0.144032	0.328726	-0.0430349	0.771487
NUDT22	black	0.116192	0.431601	-0.387007	0.00658032	0.113743	0.441439	-0.10606	0.473087	0.263431	0.0704358	0.238694	0.102292	0.069781	0.637435	-0.0526082	0.722501	-0.0756031	0.609548	-0.514206	0.000185074	-0.448189	0.00140028	-0.334386	0.0201825	-0.503652	0.000263038	-0.486148	0.000459793	-0.488797	0.00042334	-0.427321	0.00245151	-0.573769	2.01e-05	-0.0238018	0.872424	-0.074087	0.616759	0.117005	0.428364	-0.261802	0.0722563	-0.0820537	0.579281
NUDT4	black	0.165158	0.261943	0.056457	0.7031	-0.166576	0.257812	0.189815	0.196289	-0.24395	0.0947348	-0.0452591	0.760019	-0.0512546	0.729366	0.0315996	0.831162	0.014172	0.923836	0.863036	3.06e-15	0.610785	4.02e-06	0.763206	2.85e-10	0.653015	4.89e-07	0.842203	6.28e-14	0.193621	0.187303	0.171637	0.243423	0.0772043	0.601972	-0.10128	0.493371	-0.06254	0.672819	-0.382218	0.00734212	-0.0598771	0.686015	-0.00993322	0.946576
NUF2	black	0.0234395	0.874351	0.120398	0.415002	-0.069468	0.638949	0.0682434	0.644885	-0.14266	0.333402	-0.0991551	0.50253	0.279366	0.0544846	-0.0494442	0.73858	0.0273597	0.853549	0.879727	1.86e-16	0.65722	3.89e-07	0.731234	3.58e-09	0.773796	1.13e-10	0.721763	7.09e-09	0.0684522	0.643871	0.0984759	0.505476	0.0330887	0.82333	-0.0336022	0.820634	-0.067782	0.647128	-0.342529	0.0171657	-0.0441449	0.765758	-0.0455002	0.758779
NUP37	black	0.191171	0.193052	-0.331391	0.0213992	-0.00554814	0.970146	-0.0882477	0.550876	0.230366	0.115206	0.370962	0.00943992	0.121767	0.409678	0.0871766	0.55574	-0.0626392	0.672329	-0.612302	3.75e-06	-0.579141	1.61e-05	-0.340247	0.0179697	-0.59845	7.04e-06	-0.536341	8.52e-05	-0.375964	0.0084513	-0.49305	0.000370236	-0.471336	0.000720991	-0.0288795	0.845511	-0.0311855	0.833343	0.0523098	0.724012	-0.278976	0.0548363	-0.205225	0.16172
NUP98	black	0.0140149	0.924678	0.30889	0.0326643	-0.145265	0.324557	0.0882044	0.551073	-0.268065	0.0654566	0.0681217	0.645476	-0.0253438	0.864235	0.0667715	0.65205	0.0879177	0.552373	0.797547	1.16e-11	0.459182	0.00102756	0.797499	1.17e-11	0.703972	2.38e-08	0.843927	4.98e-14	0.195454	0.183079	0.423755	0.00268838	0.116334	0.431035	0.0295429	0.842007	-0.0212039	0.886252	-0.50964	0.000215774	-0.109301	0.45959	-0.0569875	0.70044
NUTF2	black	0.0634432	0.668365	-0.208849	0.154282	0.0640821	0.665221	0.0985805	0.505022	-0.010927	0.94124	0.28596	0.0488013	-0.00274823	0.985209	-0.0255882	0.862938	-0.127874	0.386411	-0.547417	5.66e-05	-0.541819	6.97e-05	-0.314108	0.0296905	-0.381512	0.00746077	-0.326819	0.0233758	-0.15943	0.279079	-0.157634	0.284601	-0.111537	0.450402	-0.136452	0.355078	-0.218829	0.135096	0.0230762	0.876283	-0.143501	0.330532	-0.016905	0.909204
NXPH2	black	0.182378	0.214722	0.237121	0.104641	-0.278237	0.0555088	-0.0642963	0.664168	-0.0902958	0.541633	0.028611	0.84693	-0.0489984	0.740855	0.131305	0.373686	-0.159709	0.278229	0.583376	1.35e-05	0.357732	0.0125487	0.522655	0.000138505	0.53219	9.89e-05	0.27812	0.0556162	-0.0410115	0.781962	0.419005	0.0030352	0.345157	0.0162776	-0.0304043	0.837461	-0.0339775	0.818664	-0.381642	0.00743873	-0.0656353	0.657602	0.119717	0.417664
NXPH3	black	0.0526835	0.722119	-0.102753	0.487074	-0.124453	0.399345	0.249311	0.087479	-0.0699299	0.636715	-0.456514	0.00110875	-0.0435831	0.768656	0.0578063	0.696342	0.0444787	0.764038	0.87584	3.7e-16	0.888275	3.75e-17	0.491361	0.000390551	0.605011	5.24e-06	0.654632	4.48e-07	0.181084	0.218051	-0.0596484	0.687153	0.199169	0.174734	0.0157178	0.915557	-0.00405248	0.978191	0.022792	0.877795	0.230031	0.11575	-0.0374749	0.800362
OAS3	black	0.0851924	0.564804	-0.136267	0.355738	-0.0367444	0.804176	0.0345366	0.815731	0.0531963	0.719525	-0.261153	0.0729918	0.051883	0.726176	0.00816168	0.956094	0.145038	0.325323	0.686138	7.34e-08	0.680528	1.03e-07	0.430837	0.00223622	0.263284	0.0705986	0.229555	0.116527	0.012301	0.933867	-0.196246	0.181276	-0.15218	0.301804	0.0594132	0.688324	0.347154	0.0156289	-0.0157477	0.915397	-0.00526817	0.971651	-0.0479886	0.746016
OASL	black	0.0215893	0.884199	-0.0850164	0.565612	-0.0505566	0.732914	0.0974456	0.509961	0.0183628	0.901412	-0.503488	0.000264457	0.0228382	0.877549	-0.0112637	0.939433	0.0848939	0.566174	0.879372	1.98e-16	0.910782	2.72e-19	0.454309	0.00118014	0.707323	1.91e-08	0.521533	0.000144005	0.030344	0.837779	-0.0970766	0.511573	0.11464	0.437822	0.0087447	0.952961	-0.0680477	0.645836	0.0593647	0.688565	0.232755	0.111381	-0.0335548	0.820883
OBFC2A	black	0.139185	0.345433	-0.384747	0.00693078	-0.00379219	0.979592	-0.107904	0.465382	0.352913	0.0138808	0.129578	0.380058	0.0205755	0.889602	0.0783729	0.596468	0.147568	0.316862	-0.527619	0.000116401	-0.406676	0.00412589	-0.387965	0.00643648	-0.525232	0.000126592	-0.481643	0.000528349	-0.412116	0.00360819	-0.458942	0.00103465	-0.534078	9.25e-05	-0.100823	0.495332	-0.0224957	0.879372	0.231603	0.113212	-0.0611483	0.679704	0.0382627	0.796254
OC90	black	-0.0383945	0.795567	0.0663076	0.654314	-0.190328	0.195061	0.308296	0.0330182	-0.14129	0.338112	-0.337518	0.0189731	-0.040019	0.787114	0.0716853	0.628256	0.0255	0.863406	0.904174	1.31e-18	0.80385	6.03e-12	0.598665	6.97e-06	0.79421	1.63e-11	0.68378	8.47e-08	0.069256	0.639975	0.110782	0.453497	0.271311	0.0621387	-0.0104764	0.94366	0.0175649	0.905676	-0.14865	0.313289	0.208578	0.154828	-0.00129642	0.993023
OCRL	black	0.162837	0.2688	0.203137	0.166126	-0.106061	0.473084	-0.0735619	0.619265	-0.193341	0.187954	0.0871294	0.555955	0.00260539	0.985978	0.0263954	0.858657	-0.0838536	0.570959	0.804522	5.62e-12	0.501268	0.000284333	0.742522	1.53e-09	0.637817	1.08e-06	0.292918	0.0433363	-0.0928214	0.530338	0.277217	0.0564483	0.136507	0.354882	0.0104947	0.943561	-0.0316569	0.830861	-0.502883	0.000269745	-0.213333	0.145427	0.0224719	0.879499
ODF2L	black	0.131286	0.373758	0.427698	0.0024276	-0.315336	0.0290242	0.013747	0.926114	-0.269131	0.064352	0.12935	0.380903	0.0783769	0.596449	0.0409766	0.782143	0.0157808	0.91522	0.635773	1.2e-06	0.311833	0.0309579	0.671808	1.72e-07	0.57116	2.24e-05	0.597105	7.47e-06	0.18797	0.200754	0.584235	1.3e-05	0.33986	0.0181092	-0.0615837	0.677547	0.0350592	0.812992	-0.525128	0.000127055	-0.128509	0.384034	-0.00876548	0.952849
ODZ2	black	0.0181347	0.90263	0.0672595	0.649671	-0.180844	0.218672	0.046748	0.752371	0.0434832	0.769172	-0.154904	0.293131	-0.0971127	0.511415	0.0696315	0.638158	0.126758	0.390602	0.670445	1.86e-07	0.538822	7.78e-05	0.502053	0.000277153	0.670418	1.86e-07	0.528735	0.000111898	0.155505	0.29124	0.0777741	0.599286	0.145374	0.324192	0.614776	3.34e-06	-0.0582409	0.69417	-0.207515	0.156991	0.120387	0.415045	0.0110486	0.940587
OGG1	black	0.114807	0.437152	0.34915	0.0150029	-0.167018	0.256533	-0.0492564	0.739538	-0.256099	0.0789231	0.138533	0.347717	0.0520462	0.725348	0.111586	0.450206	0.00543001	0.970781	0.88443	7.83e-17	0.498908	0.000306938	0.881604	1.32e-16	0.756389	5.05e-10	0.626708	1.89e-06	0.0534786	0.718097	0.415457	0.00331946	0.107994	0.465011	-0.0223567	0.880112	-0.0619857	0.675558	-0.611055	3.97e-06	-0.244414	0.0940885	-0.0243425	0.869551
OIP5	black	0.253362	0.08229	0.186773	0.20369	-0.164219	0.264701	-0.078482	0.595956	-0.206878	0.158295	0.281369	0.0527048	-0.0174786	0.906137	0.0672375	0.649778	-0.038612	0.794434	0.808288	3.75e-12	0.404589	0.00434108	0.899157	4.01e-18	0.415136	0.00334628	0.502007	0.000277572	-0.0251789	0.86511	0.259968	0.0743492	-0.132072	0.370878	-0.0465412	0.753432	-0.115142	0.435806	-0.641946	8.76e-07	-0.395318	0.00542053	-0.0606447	0.682202
OPA3	black	0.00600529	0.967687	0.144505	0.327122	-0.114426	0.438685	0.0904097	0.54112	-0.127429	0.388077	0.00414091	0.977716	-0.0553053	0.708886	-0.0238402	0.87222	-0.129962	0.378636	-0.476442	0.00061883	-0.36251	0.0113375	-0.421154	0.00287371	-0.333538	0.020521	-0.280411	0.0535499	0.108446	0.463134	0.385182	0.0068621	0.434024	0.00205571	0.126677	0.390908	0.00392674	0.978868	0.143739	0.32972	0.0325962	0.825919	0.163422	0.26706
OPRS1	black	0.0566791	0.701986	0.325456	0.0239938	-0.161645	0.272367	0.0285391	0.84731	-0.254209	0.0812371	0.202667	0.167128	0.00490564	0.973602	-0.0018433	0.990079	-0.0611841	0.679526	0.811031	2.78e-12	0.399956	0.0048544	0.872183	6.92e-16	0.765595	2.32e-10	0.788185	2.94e-11	0.0516826	0.727193	0.387625	0.00648728	0.0409966	0.78204	-0.00988998	0.946808	-0.091264	0.537289	-0.640474	9.45e-07	-0.24114	0.0987193	-0.0174467	0.906308
OR1G1	black	-0.0381447	0.796869	0.0770807	0.602555	-0.164461	0.263989	0.0833787	0.573149	0.0389912	0.792459	-0.30214	0.0368731	0.265814	0.0678395	-0.0656113	0.657719	-0.0178777	0.904004	0.751089	7.78e-10	0.678805	1.14e-07	0.463637	0.000903774	0.66788	2.15e-07	0.401236	0.00470745	-0.0119248	0.935886	0.247002	0.0905499	0.379552	0.00779852	0.0249692	0.866223	-0.0235686	0.873664	-0.132107	0.37075	0.107492	0.467101	0.140386	0.341246
OR2A7	black	-0.257979	0.0766734	0.107104	0.468719	-0.215279	0.141704	0.0967934	0.512811	0.264751	0.0689883	-0.075297	0.611001	0.393845	0.00561212	0.111389	0.451007	-0.115409	0.434736	-0.44121	0.00169534	-0.266587	0.0670135	-0.436015	0.00194962	-0.328646	0.0225682	-0.246973	0.0905886	0.0125905	0.932314	0.176739	0.229482	0.310726	0.0315906	-0.0489044	0.741335	0.110983	0.45267	0.236535	0.105528	0.0773635	0.601221	-0.188162	0.200285
OR2F2	black	-0.0137675	0.926004	0.328049	0.0228297	-0.184174	0.210165	0.0743534	0.61549	-0.208734	0.154513	-0.272628	0.0608314	0.169375	0.249787	-0.12133	0.411372	-0.110563	0.454395	0.64073	9.33e-07	0.564373	2.94e-05	0.3894	0.00622617	0.664356	2.62e-07	0.387781	0.00646396	0.0235767	0.873621	0.326169	0.0236686	0.415332	0.00332988	0.0311191	0.833693	-0.0621072	0.674957	-0.134422	0.362348	0.149684	0.309895	-0.0653755	0.658874
OR2M2	black	0.0696769	0.637938	0.187976	0.200739	-0.167328	0.255637	0.053931	0.715813	-0.148668	0.313228	-0.268914	0.0645753	0.0258958	0.861307	-0.154357	0.294859	-0.314383	0.0295401	0.512397	0.000196729	0.48055	0.000546312	0.290537	0.0451472	0.348266	0.0152776	0.331908	0.0211849	0.127781	0.386756	0.447953	0.00140943	0.438626	0.00181786	0.201875	0.168828	0.0654009	0.65875	-0.0671527	0.650191	0.108142	0.464396	-0.137587	0.351052
OR2T4	black	0.0825843	0.576821	0.213409	0.145281	-0.196014	0.181803	-0.0452549	0.760041	-0.0641133	0.665068	-0.17265	0.24061	0.0257065	0.862311	0.0363902	0.806027	-0.0368	0.803886	0.790585	2.33e-11	0.638026	1.07e-06	0.573928	2e-05	0.601684	6.09e-06	0.391905	0.00587328	0.0579647	0.69555	0.368278	0.0100104	0.41681	0.00320839	0.00402363	0.978347	-0.0762325	0.606565	-0.276731	0.0568997	0.00560737	0.969827	0.115206	0.435548
OR4C13	black	-0.0266642	0.857233	0.251491	0.0846561	0.0303119	0.837949	-0.0187424	0.899384	-0.235946	0.106424	0.120733	0.413693	-0.0901048	0.542491	-0.212669	0.146714	-0.149073	0.311898	-0.548869	5.36e-05	-0.493112	0.0003695	-0.391864	0.00587897	-0.307212	0.0336717	-0.158692	0.281339	0.250044	0.0865222	0.393311	0.00568297	0.37182	0.00926364	0.161664	0.27231	0.0537738	0.716606	0.0601823	0.684498	0.0537938	0.716505	-0.0199697	0.892833
OR4C46	black	0.133536	0.36555	0.215845	0.140636	-0.109369	0.459312	-0.0786462	0.595184	-0.168682	0.251756	-0.0272532	0.854113	-0.0488857	0.74143	0.0346441	0.815168	-0.131571	0.372712	0.756788	4.89e-10	0.506882	0.000236493	0.643766	7.97e-07	0.612596	3.7e-06	0.413031	0.00352701	-0.00878723	0.952732	0.450368	0.00131802	0.388176	0.00640515	0.0302442	0.838306	-0.0309906	0.834371	-0.412636	0.00356187	-0.0235253	0.873894	0.083931	0.570602
OR4F6	black	0.0390137	0.792342	0.389458	0.00621785	-0.00666006	0.964166	-0.19586	0.182154	-0.233833	0.109687	0.0572418	0.699166	-0.0150453	0.919158	-0.107255	0.468088	-0.136985	0.353184	0.599002	6.87e-06	0.34661	0.0158035	0.552287	4.71e-05	0.597759	7.25e-06	0.277795	0.0559142	0.00768125	0.958676	0.520056	0.000151545	0.33271	0.0208559	0.00428183	0.976957	-0.018691	0.899659	-0.440452	0.00173049	-0.17202	0.242358	-0.0341743	0.817631
OR4S2	black	-0.0384701	0.795173	0.194491	0.18529	0.0752465	0.611241	-0.0467535	0.752343	-0.183405	0.212109	-0.0291354	0.844159	-0.0627095	0.671982	-0.181635	0.216629	-0.253106	0.0826111	-0.503882	0.000261059	-0.380086	0.00770513	-0.464496	0.000881493	-0.336173	0.0194846	-0.284439	0.0500673	0.198651	0.175881	0.364837	0.0107851	0.368782	0.0099011	-0.0236673	0.873139	0.0691756	0.640364	0.183044	0.213025	0.107736	0.466081	-0.0153163	0.917707
OR51V1	black	0.113236	0.443491	0.348795	0.0151128	-0.0995691	0.500739	-0.155211	0.292165	-0.217166	0.138163	0.0852915	0.56435	0.112448	0.446688	0.0756925	0.609124	-0.0389082	0.792892	0.680205	1.05e-07	0.374721	0.00868828	0.650806	5.5e-07	0.7018	2.74e-08	0.390929	0.00600863	-0.0701255	0.635771	0.474273	0.000660512	0.318794	0.0272148	0.0269947	0.855483	-0.0862497	0.559966	-0.499846	0.000297758	-0.117109	0.427954	-0.0502551	0.734449
OR52B2	black	0.120355	0.415169	-0.0492358	0.739644	-0.0484894	0.743455	-0.0429033	0.772167	0.0167171	0.910209	-0.247556	0.0898056	0.137737	0.350524	-0.00697427	0.962477	-0.0388216	0.793342	0.569874	2.36e-05	0.539996	7.46e-05	0.338401	0.0186435	0.498915	0.000306865	0.248327	0.088778	-0.225376	0.123516	0.131955	0.371305	0.224686	0.1247	-0.169754	0.248711	-0.0137966	0.925847	-0.0707816	0.632605	0.0838123	0.571149	-0.0291062	0.844313
OR5H6	black	0.0596618	0.687086	0.384512	0.00696817	-0.223467	0.126813	0.0144331	0.922437	-0.243275	0.0956803	0.0106765	0.942585	0.159898	0.277652	0.00116107	0.993751	-0.0245841	0.868268	0.639237	1.01e-06	0.405463	0.00424978	0.57135	2.22e-05	0.575287	1.89e-05	0.312492	0.030586	0.187834	0.201085	0.521034	0.000146515	0.393517	0.00565549	0.26972	0.0637474	0.144157	0.328303	-0.411429	0.00367023	-0.0682984	0.644618	-0.0350277	0.813158
OR5V1	black	-0.089644	0.544566	0.10859	0.462535	-0.091712	0.535285	0.0553164	0.708831	0.0160333	0.913868	0.0225029	0.879333	-0.084583	0.567602	0.442654	0.00163011	0.159483	0.278917	0.385031	0.00688595	0.208974	0.15403	0.361146	0.0116725	0.388137	0.00641102	0.296696	0.0405844	0.082965	0.57506	0.33538	0.0197919	0.274584	0.0589311	0.0269058	0.855953	-0.0573538	0.698606	-0.274945	0.0585857	-0.0521645	0.724749	-0.0870474	0.556329
OR6B3	black	0.215772	0.140773	0.245899	0.0920445	-0.19331	0.188025	-0.0484759	0.743524	-0.229294	0.116953	0.122176	0.408094	0.0137167	0.926276	-0.175938	0.231635	-0.135266	0.359314	0.670046	1.9e-07	0.387827	0.00645706	0.654453	4.53e-07	0.452251	0.00125045	0.357723	0.0125509	0.0605265	0.682788	0.387494	0.00650687	0.231928	0.112693	-0.0504394	0.733511	-0.0317176	0.830541	-0.479043	0.000571963	-0.266644	0.0669525	-0.148732	0.313018
OR6T1	black	0.233456	0.110276	0.171737	0.243145	-0.149137	0.311687	-0.152813	0.299773	-0.114993	0.436402	-0.213994	0.144154	0.0417232	0.778273	-0.110938	0.452857	-0.184632	0.209014	0.60805	4.56e-06	0.538276	7.94e-05	0.375452	0.00854819	0.481765	0.000526376	0.118788	0.421311	-0.0651602	0.659929	0.216041	0.140266	0.247797	0.0894831	-0.206987	0.158072	-0.0392425	0.791152	-0.128397	0.384454	0.0410649	0.781685	0.137108	0.352748
OR7D2	black	0.0216609	0.883817	0.064417	0.663575	-0.234986	0.107897	0.249451	0.0872961	-0.0999797	0.498966	-0.221177	0.130853	0.0943837	0.523409	0.000972387	0.994766	-0.0721364	0.62609	0.513352	0.000190493	0.47341	0.000677795	0.31053	0.0317041	0.410064	0.00379633	0.35966	0.0120472	0.148917	0.312411	0.276504	0.0571114	0.37569	0.0085031	0.116096	0.431986	0.154289	0.295074	-0.0966005	0.513655	0.0841353	0.569661	0.0241328	0.870666
OR7E37P	black	0.210091	0.15179	0.158984	0.280445	-0.2609	0.0732795	0.11661	0.429935	-0.2304	0.11515	-0.189881	0.196132	-0.0138797	0.925402	-0.0536609	0.717177	-0.286311	0.0485128	0.469677	0.000757289	0.441969	0.00166075	0.27521	0.0583323	0.226974	0.120806	0.157706	0.284379	0.0517309	0.726948	0.355204	0.0132332	0.460739	0.00098268	-0.0397833	0.788339	0.0060336	0.967535	-0.0957147	0.517542	-0.022201	0.880941	-0.0265028	0.858089
OR8D2	black	0.09528	0.519454	0.251517	0.0846225	-0.232362	0.112003	0.0528087	0.721485	-0.174231	0.236264	-0.0800978	0.588386	0.0346841	0.814958	0.107179	0.468405	-0.0379844	0.797705	0.529359	0.000109447	0.37553	0.00853339	0.442551	0.00163467	0.416412	0.00324068	0.554214	4.37e-05	0.19098	0.193507	0.507888	0.00022874	0.364951	0.0107586	-0.0693124	0.639702	-0.00527067	0.971638	-0.258654	0.0758793	-0.0615859	0.677536	-0.0743195	0.615651
ORC4L	black	0.0694872	0.638856	0.0228228	0.877631	-0.126514	0.391524	0.0950963	0.520264	-0.0621154	0.674917	-0.295683	0.0413078	0.168303	0.25284	0.0218677	0.882715	0.0345807	0.8155	0.955065	6.21e-26	0.83422	1.79e-13	0.658043	3.72e-07	0.772585	1.26e-10	0.611385	3.91e-06	0.0609413	0.68073	0.0379725	0.797767	0.0807218	0.585474	-0.0131981	0.929056	-0.0530753	0.720136	-0.186096	0.205361	0.0467302	0.752462	-0.0212258	0.886135
OS9	black	0.146393	0.320773	0.0663248	0.65423	-0.119705	0.41771	0.0471993	0.750057	-0.143034	0.332123	-0.0270709	0.855079	-0.0376855	0.799263	0.0677307	0.647377	-0.00158486	0.99147	0.896057	7.77e-18	0.637866	1.08e-06	0.765813	2.28e-10	0.775753	9.44e-11	0.558241	3.74e-05	-0.0175948	0.905516	0.0678748	0.646677	0.081007	0.584145	-0.0257103	0.862291	-0.076203	0.606705	-0.413347	0.00349931	-0.0891314	0.546879	-0.00884819	0.952405
OSTALPHA	black	0.0446369	0.763223	0.22619	0.12213	-0.107752	0.466016	0.0114043	0.938678	-0.178228	0.225518	0.106762	0.470146	-0.00682147	0.963298	0.0785548	0.595614	0.124675	0.398497	0.885729	6.12e-17	0.520055	0.000151549	0.880076	1.75e-16	0.735394	2.63e-09	0.73359	3.01e-09	0.0679452	0.646334	0.300798	0.037761	-0.0239518	0.871627	-0.00468937	0.974765	-0.0927776	0.530533	-0.556582	3.99e-05	-0.179686	0.221684	0.0153295	0.917636
OVCA2	black	0.0445469	0.763686	-0.0587719	0.691519	0.00592983	0.968093	0.072193	0.625819	-0.0608576	0.681145	-0.344668	0.0164398	0.186425	0.204549	-0.14501	0.325416	-0.245824	0.0921478	0.518154	0.000161784	0.565114	2.86e-05	0.224317	0.125337	0.434137	0.00204958	0.260178	0.0741073	-0.0893336	0.545966	0.179093	0.223238	0.413296	0.00350383	-0.0222418	0.880723	0.0684432	0.643915	0.0311952	0.833292	0.159327	0.279395	-0.0315189	0.831588
OXGR1	black	0.135524	0.358392	0.130977	0.374893	-0.175028	0.234094	0.0718742	0.627349	-0.167361	0.255544	-0.106365	0.471811	0.0279954	0.850185	0.038443	0.795314	-0.0337026	0.820106	0.960123	4.21e-27	0.723054	6.47e-09	0.791451	2.14e-11	0.659804	3.38e-07	0.642674	8.44e-07	0.084852	0.566366	0.236013	0.106322	0.104401	0.480079	0.0212027	0.886258	-0.0481297	0.745294	-0.375091	0.00861721	-0.0844554	0.568188	-0.0892536	0.546327
OXTR	black	0.193002	0.188742	0.188465	0.199548	-0.119433	0.418779	-0.0698487	0.637107	-0.199552	0.173888	0.141231	0.338316	0.016342	0.912216	0.060227	0.684276	-0.0966381	0.513491	0.876542	3.27e-16	0.523582	0.000134109	0.855319	9.91e-15	0.611751	3.85e-06	0.446425	0.00147018	-0.0597633	0.686581	0.258903	0.0755873	0.0139057	0.925263	-0.0440371	0.766314	-0.0596609	0.687091	-0.568774	2.47e-05	-0.267112	0.0664565	-0.0487824	0.741958
P2RX2	black	-0.0507049	0.73216	0.165737	0.260249	-0.189458	0.197147	0.30776	0.0333397	-0.228731	0.117881	-0.379006	0.00789498	-0.0834273	0.572924	-0.0168098	0.909714	-0.0337155	0.820039	0.776998	8.43e-11	0.731539	3.5e-09	0.476288	0.00062172	0.661069	3.15e-07	0.763331	2.82e-10	0.381205	0.00751268	0.287197	0.0477906	0.455561	0.00113912	0.0241406	0.870624	0.095773	0.517286	-0.0785173	0.59579	0.270293	0.0631647	0.0483293	0.744273
P2RY1	black	0.164331	0.264373	0.216447	0.139504	-0.149536	0.310379	0.0486607	0.74258	-0.283828	0.0505835	-0.218035	0.136554	0.0531424	0.719797	-0.0552206	0.709312	-0.101978	0.490381	0.747389	1.05e-09	0.631546	1.48e-06	0.538299	7.93e-05	0.616742	3.04e-06	0.600363	6.46e-06	0.209753	0.152465	0.271947	0.061505	0.268744	0.0647505	-0.065384	0.658832	0.0949037	0.521113	-0.202817	0.166807	0.0640912	0.665177	-0.159324	0.279404
P4HA1	black	0.18442	0.209546	-0.240321	0.0999051	0.108674	0.462187	-0.18486	0.208442	0.129122	0.381752	0.316253	0.0285349	-0.135085	0.359963	-0.0615215	0.677855	-0.138976	0.346165	-0.512003	0.000199353	-0.498561	0.000310393	-0.287696	0.0473879	-0.461947	0.000949062	-0.403723	0.0044332	-0.283906	0.0505173	-0.258787	0.075723	-0.265641	0.068025	-0.0964868	0.514153	-0.10959	0.458399	0.00300808	0.983811	-0.261959	0.0720786	0.0289352	0.845216
P4HA2	black	0.150124	0.308458	0.0979229	0.507881	-0.10564	0.474854	0.0292405	0.843604	-0.174621	0.235201	0.0831172	0.574357	-0.0205916	0.889516	0.11898	0.420558	0.0272339	0.854215	0.919854	2.55e-20	0.583576	1.34e-05	0.863853	2.69e-15	0.75681	4.88e-10	0.58809	1.11e-05	-0.0554891	0.707962	0.146763	0.319539	0.0111599	0.93999	-0.0267591	0.85673	-0.0817969	0.580472	-0.531408	0.000101746	-0.183385	0.21216	-0.0187544	0.89932
PA2G4P4	black	0.0234739	0.874168	-0.123386	0.40343	-0.0360859	0.807619	0.0717522	0.627935	0.0656341	0.657608	-0.524761	0.000128701	0.121827	0.409445	-0.00257594	0.986136	0.106452	0.471443	0.860565	4.49e-15	0.93103	9.12e-22	0.424464	0.00263976	0.606594	4.88e-06	0.484948	0.000477222	0.0512881	0.729195	-0.201251	0.170176	0.00654834	0.964767	0.00450854	0.975738	-0.0697569	0.637551	0.118233	0.423501	0.202727	0.167	-0.0305829	0.83652
PABPC1L2B	black	0.0441443	0.765761	0.0754204	0.610415	-0.0724046	0.624804	0.102955	0.486214	-0.148926	0.312381	-0.39461	0.00551186	0.00343301	0.981524	-0.0150272	0.919254	0.0138852	0.925373	0.951949	2.81e-25	0.891918	1.82e-17	0.588318	1.09e-05	0.718263	9.06e-09	0.537202	8.26e-05	0.141964	0.335789	0.0881642	0.551255	0.241082	0.0988023	-0.00312213	0.983197	-0.0147511	0.920733	-0.10026	0.497759	0.174588	0.235291	-0.0245498	0.86845
PABPC4L	black	0.168959	0.250966	0.0704609	0.634151	-0.230116	0.115611	0.0715097	0.629101	-0.086986	0.556608	0.0698126	0.637282	-0.0331422	0.823049	0.11082	0.453338	0.121509	0.410677	0.848687	2.58e-14	0.552752	4.62e-05	0.809711	3.21e-12	0.603168	5.7e-06	0.688245	6.45e-08	0.0841316	0.569678	0.0521264	0.724942	-0.10492	0.477886	-0.0912805	0.537215	-0.0324076	0.826911	-0.457531	0.00107715	-0.171722	0.243186	0.0221383	0.881274
PACRG	black	-0.132361	0.369822	0.261951	0.0720877	-0.0905917	0.540303	0.161168	0.273805	-0.19742	0.178628	-0.278175	0.055566	0.0352587	0.811948	-0.0237553	0.872672	0.0304085	0.837439	0.758818	4.13e-10	0.654372	4.55e-07	0.515948	0.000174446	0.736846	2.36e-09	0.741948	1.6e-09	0.142845	0.332769	0.223504	0.126747	0.322343	0.0254566	-0.120957	0.412822	-0.136053	0.3565	-0.160002	0.277336	0.171822	0.242909	-0.0132069	0.929009
PACS2	black	0.2374	0.104222	-0.152396	0.30111	-0.118101	0.424021	0.145551	0.323596	-0.111385	0.451024	-0.350187	0.0146862	-0.106332	0.471947	-0.00631276	0.966033	-0.0103364	0.944411	0.872531	6.53e-16	0.834457	1.73e-13	0.541095	7.16e-05	0.58649	1.18e-05	0.530439	0.000105326	0.088082	0.551628	-0.100577	0.49639	0.104741	0.47864	-0.0534915	0.718032	-0.0063119	0.966038	-0.0586226	0.692264	0.0834459	0.572839	-0.120822	0.413346
PAGE5	black	0.00247525	0.986678	0.101768	0.491281	-0.166009	0.259459	0.254335	0.0810801	-0.189133	0.197932	-0.380425	0.00764638	0.00968322	0.947919	-0.0261959	0.859715	-0.0628645	0.671218	0.876033	3.58e-16	0.79807	1.1e-11	0.537943	8.04e-05	0.804115	5.86e-12	0.636886	1.14e-06	0.204139	0.164002	0.281511	0.0525798	0.442317	0.00164513	0.103625	0.483364	0.0678293	0.646898	-0.132367	0.369799	0.195954	0.181939	0.0433268	0.76998
PALM2	black	0.00262292	0.985884	0.205575	0.160991	-0.290091	0.045493	0.159267	0.279577	-0.0824655	0.577371	-0.51642	0.000171661	0.0117122	0.937026	0.0647465	0.661958	-0.0534519	0.718232	0.712523	1.34e-08	0.77269	1.24e-10	0.290471	0.0451976	0.631158	1.51e-06	0.328143	0.0227881	0.135524	0.358392	0.217224	0.138055	0.5698	2.37e-05	0.149198	0.311488	0.075662	0.609269	0.0794592	0.591372	0.370041	0.00963249	0.0529249	0.720898
PALM2-AKAP2	black	0.0560978	0.704903	0.0472848	0.749619	-0.133343	0.366249	0.150073	0.308624	-0.119462	0.418665	-0.337935	0.0188168	0.0737265	0.618479	0.0420122	0.776777	0.0390406	0.792202	0.979078	1.86e-33	0.871739	7.46e-16	0.657923	3.75e-07	0.78461	4.15e-11	0.675764	1.36e-07	0.126603	0.391187	0.0716012	0.62866	0.176609	0.229831	0.00986667	0.946934	-0.00698601	0.962413	-0.165262	0.261637	0.122618	0.406387	-0.012889	0.930714
PARG	black	0.150193	0.308235	0.107315	0.467839	-0.151612	0.303633	0.0598111	0.686343	-0.169279	0.250058	-0.14333	0.331112	-0.000542158	0.997082	0.0380734	0.79724	0.00306234	0.983519	0.990567	2.32e-41	0.766248	2.19e-10	0.791865	2.05e-11	0.724873	5.69e-09	0.66413	2.66e-07	0.108417	0.463252	0.178476	0.224864	0.103898	0.482207	-0.00529004	0.971534	-0.0499772	0.735864	-0.354015	0.0135659	-0.0486404	0.742683	-0.000330141	0.998223
PARP12	black	0.0107777	0.942042	-0.409676	0.00383286	0.264916	0.0688087	-0.245267	0.0929108	0.380014	0.00771768	0.214835	0.142548	-0.125452	0.395543	0.250177	0.0863497	0.363168	0.011179	-0.463929	0.00089615	-0.390786	0.00602873	-0.296227	0.0409184	-0.498766	0.00030834	-0.492649	0.000374974	-0.23114	0.113956	-0.507736	0.000229892	-0.456071	0.00112277	-0.0873919	0.554761	-0.016091	0.913559	0.130479	0.376727	-0.103305	0.484722	0.208878	0.154223
PARP6	black	0.0209049	0.887845	0.12238	0.407307	-0.118677	0.42175	0.198033	0.177257	-0.219552	0.133778	-0.347633	0.0154767	-0.0314341	0.832034	-0.0616563	0.677188	0.0138056	0.925799	0.797206	1.2e-11	0.739161	1.98e-09	0.515168	0.000179131	0.682716	9.03e-08	0.758639	4.19e-10	0.20382	0.164675	0.0724701	0.62449	0.162837	0.2688	0.0458401	0.757032	0.0727822	0.622995	-0.07681	0.603834	0.214754	0.142702	-0.107941	0.465232
PARVG	black	-0.000379153	0.997959	-0.0961424	0.515664	-0.191522	0.192222	0.166317	0.258563	0.120745	0.413646	0.0219233	0.882419	-0.0349056	0.813797	0.312639	0.0305039	0.381559	0.00745274	0.251576	0.084548	0.16088	0.274675	0.221227	0.130764	0.224908	0.124318	0.110126	0.456192	0.00361184	0.980562	0.113782	0.441283	0.250545	0.0858727	0.019876	0.893333	0.0132312	0.928879	-0.158153	0.282999	-0.0332256	0.822611	0.0777125	0.599576
PAX4	black	0.0658469	0.656567	0.103551	0.483678	-0.239597	0.100961	0.0812125	0.583189	-0.0171769	0.90775	-0.108642	0.462321	0.0783967	0.596356	-0.002846	0.984683	-0.0906689	0.539957	0.51704	0.000168067	0.4164	0.0032417	0.364146	0.0109467	0.438608	0.00181874	0.138367	0.348304	-0.170379	0.246948	0.243736	0.0950336	0.34379	0.0167344	0.0394815	0.789909	0.0564435	0.703167	-0.198214	0.176852	0.0449356	0.761684	-0.0473589	0.749239
PBRM1	black	0.0107844	0.942006	0.144228	0.32806	-0.197776	0.177829	-0.00144041	0.992248	0.0364514	0.805707	-0.0716235	0.628553	0.135306	0.359173	0.0221865	0.881018	0.0583324	0.693713	0.612727	3.68e-06	0.455032	0.00115629	0.510963	0.000206434	0.560762	3.39e-05	0.437279	0.00188485	0.0109162	0.941298	0.0544413	0.713238	-0.0715546	0.628885	-0.0225221	0.879231	-0.114281	0.439269	-0.234603	0.10849	-0.00678448	0.963497	-0.0866984	0.557918
PCA3	black	0.129529	0.380241	0.0469737	0.751213	-0.110051	0.456499	0.105902	0.473751	-0.172515	0.240984	-0.122892	0.40533	-0.060807	0.681396	0.0342507	0.817231	0.037268	0.801442	0.966273	9.55e-29	0.742738	1.5e-09	0.789165	2.68e-11	0.662185	2.96e-07	0.684515	8.1e-08	0.100278	0.497681	0.161342	0.27328	0.0779514	0.598451	-0.0285627	0.847185	-0.00400511	0.978446	-0.352699	0.0139425	-0.0451239	0.760715	-0.035779	0.809224
PCDH11Y	black	0.0628344	0.671366	0.340198	0.0179875	-0.18129	0.217517	-0.180671	0.219119	-0.0551563	0.709636	0.0432682	0.770282	0.22202	0.129354	0.0827413	0.576095	0.112732	0.445537	0.638494	1.05e-06	0.393808	0.00561693	0.59033	1e-05	0.560613	3.41e-05	0.416816	0.00320792	-0.0122119	0.934345	0.415267	0.00333525	0.163228	0.267638	0.00446514	0.975971	-0.0086678	0.953374	-0.411938	0.00362423	-0.30865	0.032807	0.0259997	0.860755
PCDHB4	black	0.0610638	0.680122	0.119457	0.418681	-0.0332838	0.822306	-0.138862	0.346565	-0.0150751	0.918998	-0.164558	0.263703	0.462915	0.000922876	0.014444	0.922379	-0.117735	0.425468	0.393785	0.00561998	0.366101	0.0104948	0.230687	0.114685	0.36112	0.0116792	0.17974	0.221544	0.0153122	0.917728	0.117444	0.426621	0.0509375	0.730977	-0.180982	0.218314	-0.209787	0.152396	-0.0531611	0.719702	-0.117248	0.427401	-0.111877	0.449016
PCDHB7	black	0.0225585	0.879038	0.235122	0.107687	-0.267755	0.0657803	-0.0465061	0.753612	0.0443509	0.764696	-0.183717	0.211317	0.178022	0.226065	-0.00591377	0.968179	-0.0642322	0.664483	0.655712	4.23e-07	0.527586	0.000116536	0.482099	0.000521017	0.643556	8.06e-07	0.444642	0.00154398	-0.0986091	0.504898	0.150222	0.308141	0.0925082	0.531732	0.0361079	0.807504	0.0337244	0.819992	-0.178554	0.224658	0.111841	0.449165	-0.0520962	0.725095
PCDHGB2	black	0.0136645	0.926556	0.15594	0.289874	-0.0999239	0.499206	0.0923238	0.532554	-0.1623	0.270402	-0.21297	0.146131	0.194617	0.184999	0.197606	0.17821	-0.137047	0.352963	0.490258	0.00040436	0.433158	0.00210344	0.295647	0.0413337	0.451342	0.00128266	0.255255	0.0799495	0.103495	0.483916	0.429067	0.00234239	0.488041	0.000433463	0.0350948	0.812806	0.108669	0.46221	-0.120205	0.415754	0.0736178	0.618998	-0.15067	0.306685
PCGF5	black	0.1055	0.47544	0.0236646	0.873154	-0.21446	0.143262	0.160509	0.275798	-0.077313	0.601459	-0.199967	0.172976	0.0235142	0.873954	0.0108779	0.941504	0.0685355	0.643467	0.948138	1.56e-24	0.780662	6.01e-11	0.724814	5.71e-09	0.663372	2.77e-07	0.659092	3.51e-07	0.0725968	0.623883	0.00362703	0.980481	-0.0289047	0.845378	-0.065775	0.656918	-0.0932991	0.528214	-0.245983	0.0919307	0.0100617	0.945886	-0.0264488	0.858374
PCK2	black	0.329205	0.0223259	0.00354456	0.980924	-0.156987	0.286608	0.000613908	0.996696	-0.182462	0.214509	0.191957	0.191194	-0.0633401	0.668873	-0.0152616	0.917999	-0.0238245	0.872304	0.762203	3.1e-10	0.44805	0.00140565	0.79495	1.51e-11	0.283327	0.0510101	0.439459	0.00177755	0.00490551	0.973602	0.0972168	0.51096	-0.15948	0.278927	0.00419758	0.977411	-0.10023	0.497888	-0.501898	0.000278558	-0.333936	0.0203615	-0.0889635	0.547637
PCMTD2	black	0.259851	0.0744853	-0.403132	0.00449715	-0.117135	0.42785	0.248237	0.088897	0.0172806	0.907196	-0.42303	0.00273897	-0.00550483	0.970379	-0.0572857	0.698946	-0.101095	0.494166	0.614478	3.39e-06	0.716049	1.06e-08	0.275247	0.0582972	0.346811	0.0157387	0.383569	0.00711981	-0.0299084	0.840077	-0.449601	0.00134648	-0.121123	0.412176	0.0659911	0.655861	0.0540232	0.715347	0.191359	0.192606	0.296965	0.040394	-0.141614	0.336996
PCNT	black	0.249444	0.0873048	-0.391256	0.00596297	0.180773	0.218855	-0.243481	0.0953906	0.20208	0.168388	0.178724	0.22421	0.0251194	0.865426	0.0718673	0.627382	0.0708599	0.632228	-0.53143	0.000101667	-0.422738	0.00275955	-0.384905	0.00690576	-0.472936	0.00068746	-0.374685	0.0086951	-0.0527195	0.721937	-0.275713	0.057856	-0.250414	0.0860419	-0.0955872	0.518102	-0.0878896	0.552501	0.145085	0.325165	-0.256633	0.078279	0.0136501	0.926633
PCNXL3	black	-0.164078	0.265118	-0.0110025	0.940835	0.047262	0.749736	-0.227381	0.120124	0.34819	0.0153012	0.168015	0.253663	0.0239193	0.8718	0.126185	0.392763	0.221535	0.130216	-0.267905	0.0656234	-0.272742	0.0607196	-0.13844	0.348046	-0.203427	0.165507	-0.115301	0.435168	-0.237753	0.103692	-0.123564	0.402749	-0.108854	0.46144	0.03263	0.825741	-0.323524	0.0248929	-0.00441369	0.976248	-0.101136	0.493989	-0.0289812	0.844974
PCTK3	black	0.202058	0.168434	-0.177158	0.228361	-0.126464	0.391712	-0.0144267	0.922471	0.110508	0.454621	-0.426254	0.00252033	0.0132235	0.92892	-0.0629521	0.670785	0.0151701	0.918489	0.753345	6.48e-10	0.796654	1.27e-11	0.387402	0.00652078	0.515839	0.000175096	0.360981	0.0117138	-0.0514844	0.728198	-0.230739	0.114602	-0.0316798	0.83074	-0.0888918	0.547961	-0.0969963	0.511924	0.085653	0.562694	0.195373	0.183265	-0.0313386	0.832537
PDE3A	black	-0.0553348	0.708738	0.164465	0.263977	-0.186506	0.204347	0.175212	0.233595	-0.098276	0.506345	-0.273041	0.0604265	0.0839977	0.570295	0.0398388	0.788051	0.0830253	0.574781	0.88236	1.15e-16	0.7496	8.76e-10	0.617727	2.91e-06	0.819382	1.08e-12	0.649171	6e-07	0.0998477	0.499536	0.211474	0.149052	0.292882	0.043363	0.115472	0.434484	0.00581052	0.968734	-0.218369	0.135939	0.12297	0.405032	-0.0521218	0.724965
PDE4A	black	0.0729281	0.622296	0.291056	0.0447467	-0.126715	0.390763	0.00494529	0.973388	-0.246953	0.0906149	0.263166	0.0707292	0.0230385	0.876484	0.071078	0.631177	0.108178	0.464245	0.813844	2.03e-12	0.374509	0.00872915	0.911304	2.39e-19	0.718055	9.19e-09	0.692382	4.99e-08	0.0693105	0.639711	0.300745	0.0377967	-0.0883709	0.550318	-0.0280457	0.849919	-0.0888093	0.548334	-0.673251	1.58e-07	-0.307857	0.0332814	-0.0106467	0.942745
PDE6G	black	0.132662	0.368727	0.117845	0.425036	-0.106421	0.471573	-0.0142565	0.923383	-0.134524	0.36198	-0.167797	0.254289	-0.00150389	0.991906	0.00317257	0.982926	-0.120115	0.416107	0.737054	2.32e-09	0.587469	1.14e-05	0.520904	0.000147175	0.722028	6.96e-09	0.29048	0.0451908	-0.0449771	0.76147	0.246387	0.0913806	0.302345	0.0367393	0.0132414	0.928824	-0.051841	0.726389	-0.255683	0.0794276	0.018534	0.900497	0.00703679	0.96214
PDIA2	black	0.223102	0.127449	-0.0755911	0.609605	-0.0843002	0.568902	0.0764647	0.605466	-0.139981	0.342655	-0.126873	0.390169	-0.0746808	0.613931	0.0332969	0.822237	0.110444	0.454881	0.720705	7.64e-09	0.57534	1.89e-05	0.566546	2.7e-05	0.527203	0.000118122	0.556678	3.98e-05	0.0981689	0.50681	0.0328329	0.824675	0.0292829	0.84338	-0.0710286	0.631415	-0.0155836	0.916275	-0.222649	0.128244	-0.0147562	0.920706	-0.0284013	0.848038
PDK3	black	-0.245605	0.0924475	-0.0629566	0.670763	0.0707362	0.632824	0.208858	0.154262	0.0398472	0.788007	-0.287976	0.0471631	-0.0152697	0.917956	0.0692866	0.639826	0.3057	0.0346013	0.541106	7.16e-05	0.542819	6.72e-05	0.329327	0.0222735	0.497712	0.000319	0.609327	4.3e-06	0.118231	0.423507	-0.145033	0.325341	-0.0427217	0.773106	0.270242	0.0632164	0.0707821	0.632603	0.0246859	0.867727	0.187903	0.200917	-0.154718	0.293717
PDPR	black	-0.0569696	0.70053	-0.102077	0.489958	0.0172669	0.907269	-0.107245	0.468131	0.245523	0.0925593	-0.190931	0.193623	0.0438001	0.767537	0.0545318	0.712782	0.0962799	0.515061	0.368637	0.00993238	0.386589	0.00664404	0.214996	0.142242	0.179952	0.22099	0.131103	0.374429	-0.198103	0.1771	-0.238821	0.102104	-0.351995	0.0141475	-0.199064	0.174966	-0.0989148	0.503571	0.0698704	0.637003	0.048329	0.744275	0.0804365	0.586804
PDS5B	black	0.0938364	0.525831	-0.110992	0.452637	-0.189557	0.196909	-0.0691989	0.640251	0.265841	0.0678094	-0.166879	0.256935	0.487195	0.000445066	0.236359	0.105795	0.0784927	0.595905	0.482136	0.000520416	0.47521	0.00064221	0.323747	0.0247876	0.204662	0.1629	0.349367	0.0149363	-0.127698	0.387068	-0.182525	0.214348	-0.184549	0.209222	0.0671377	0.650264	0.0434783	0.769197	-0.01494	0.919722	-0.1394	0.34468	-0.208918	0.154142
PDZD8	black	0.111787	0.449385	-0.0193674	0.896047	-0.190074	0.195667	0.170043	0.247895	-0.0731674	0.621151	-0.31198	0.0308749	-0.0201703	0.891763	0.0334633	0.821363	0.0211599	0.886486	0.795526	1.42e-11	0.727153	4.83e-09	0.505139	0.000250496	0.733277	3.08e-09	0.532306	9.85e-05	0.124816	0.397963	0.0412523	0.780714	0.305777	0.034553	0.292691	0.0435059	-0.0176997	0.904955	-0.110868	0.453143	0.202184	0.168164	-0.068796	0.642204
PDZRN3	black	0.0392941	0.790883	0.045866	0.756899	-0.137556	0.351161	0.249557	0.0871576	-0.192802	0.189211	-0.271333	0.0621163	-0.0363663	0.806152	0.0387964	0.793473	0.0500698	0.735392	0.91628	6.7e-20	0.777481	8.07e-11	0.666178	2.37e-07	0.735595	2.59e-09	0.839641	8.84e-14	0.220196	0.132614	0.092262	0.532829	0.129197	0.381472	0.0168195	0.909662	0.0129508	0.930382	-0.199726	0.173506	0.120165	0.415909	-0.00401947	0.978369
PELI2	black	0.209262	0.153449	-0.130348	0.377212	-0.0992365	0.502178	0.0420661	0.776498	-0.0239692	0.871535	-0.146184	0.321473	-0.0085082	0.954232	-0.00136637	0.992646	0.0386461	0.794256	0.889747	2.81e-17	0.726687	4.99e-09	0.693064	4.78e-08	0.625288	2.02e-06	0.553211	4.54e-05	-0.027107	0.854888	-0.124699	0.398407	-0.0790783	0.593157	-0.00824689	0.955636	-0.0844926	0.568017	-0.246809	0.0908091	-0.0392008	0.791369	-0.0143436	0.922917
PEMT	black	0.0176753	0.905086	0.0822665	0.578294	-0.17488	0.234496	-0.00421512	0.977316	0.0721842	0.625861	0.0507048	0.73216	-0.0866493	0.558142	0.0139198	0.925187	0.116075	0.432069	0.382927	0.00722476	0.214757	0.142696	0.38028	0.00767151	0.364588	0.0108431	0.356112	0.0129836	-0.0325147	0.826348	0.0790829	0.593136	0.0694199	0.639182	-0.0764525	0.605524	-0.129701	0.379603	-0.241757	0.0978336	-0.000980874	0.994721	0.509341	0.000217942
PEX26	black	0.0963823	0.514612	0.226758	0.12117	-0.156196	0.289073	0.0169259	0.909093	-0.189289	0.197554	-0.0132457	0.928801	0.000529046	0.997153	0.0574781	0.697983	-0.0215957	0.884164	0.943736	9.69e-24	0.636576	1.15e-06	0.832327	2.27e-13	0.815772	1.64e-12	0.614156	3.44e-06	0.0408064	0.783026	0.270899	0.0625523	0.10146	0.492598	0.00434182	0.976635	-0.0371189	0.80222	-0.481663	0.000528022	-0.0913915	0.536718	-0.00148239	0.992022
PEX6	black	0.305938	0.0344534	-0.298541	0.0392938	-0.0551642	0.709596	0.0396353	0.789109	0.00752793	0.9595	0.217334	0.13785	0.0663981	0.653873	-0.102487	0.488206	-0.129976	0.378585	-0.456285	0.001116	-0.412476	0.00357608	-0.287333	0.0476807	-0.396896	0.00522179	-0.341128	0.0176556	-0.25476	0.0805568	-0.204908	0.162384	-0.179074	0.223288	-0.113068	0.444173	0.158813	0.280969	0.0608352	0.681256	-0.140812	0.339768	-0.261428	0.0726795
PF4	black	0.20917	0.153635	0.146334	0.32097	-0.0670944	0.650475	-0.0288214	0.845818	-0.263321	0.0705576	0.152373	0.301184	0.0389639	0.792602	0.0399081	0.787691	-0.0977851	0.508481	0.825987	4.95e-13	0.476672	0.000614546	0.820287	9.74e-13	0.585762	1.22e-05	0.50346	0.000264697	-0.0122376	0.934207	0.36289	0.0112457	0.155356	0.291706	0.0101775	0.945264	-0.0926248	0.531212	-0.576143	1.83e-05	-0.272586	0.0608729	-0.11975	0.417533
PFDN2	black	0.0576347	0.6972	0.14091	0.339428	-0.118864	0.421013	0.0225286	0.879196	-0.105958	0.473516	-0.12255	0.406648	0.0116061	0.937595	0.0669993	0.650939	0.0487875	0.741932	0.959806	5.03e-27	0.726329	5.12e-09	0.77363	1.14e-10	0.802365	7.05e-12	0.60904	4.36e-06	0.0226569	0.878514	0.145892	0.32245	0.0789113	0.59394	0.0789372	0.593819	-0.0685563	0.643366	-0.366377	0.0104322	-0.0317333	0.830459	-0.00244435	0.986845
PGA4	black	-0.098977	0.503302	0.184538	0.20925	-0.175867	0.231825	0.201495	0.169649	-0.110191	0.455922	-0.172678	0.240532	0.0190848	0.897556	0.0604752	0.683043	0.108895	0.461271	0.849095	2.43e-14	0.654178	4.59e-07	0.669559	1.95e-07	0.802628	6.86e-12	0.810699	2.88e-12	0.115475	0.434468	0.165238	0.26171	0.164295	0.264477	-0.0805822	0.586125	-0.0293526	0.843011	-0.286704	0.0481913	0.075349	0.610754	0.0149145	0.919858
PGAM5	black	0.0892836	0.546192	0.223435	0.126868	-0.192702	0.189444	0.0545641	0.712619	-0.179956	0.220978	-0.111552	0.450344	0.048256	0.744648	0.124544	0.398999	-0.033919	0.818971	0.807776	3.96e-12	0.605177	5.2e-06	0.635913	1.19e-06	0.730112	3.89e-09	0.498991	0.000306108	-0.0196097	0.894754	0.332038	0.0211314	0.414867	0.00336889	0.0908041	0.53935	-0.0553784	0.708519	-0.344951	0.0163458	-0.00928332	0.950067	0.0107169	0.942368
PGBD4	black	0.199636	0.173704	-0.0251832	0.865087	-0.0819142	0.579928	-0.0218176	0.882982	-0.0747574	0.613566	-0.166799	0.257165	-0.0484214	0.743802	-0.00465284	0.974961	-0.0476346	0.747828	0.869457	1.09e-15	0.735693	2.57e-09	0.654053	4.62e-07	0.400414	0.00480137	0.389872	0.00615833	0.0457213	0.757643	0.030151	0.838797	-0.0163239	0.912313	0.0457402	0.757545	-0.0556682	0.707061	-0.223858	0.126132	-0.0689998	0.641216	-0.0987237	0.5044
PGPEP1	black	0.130868	0.375292	0.018346	0.901502	-0.136967	0.35325	0.131554	0.372773	-0.144012	0.328792	-0.213135	0.14581	-0.0364589	0.805668	0.030337	0.837816	0.0298701	0.840279	0.983078	1.47e-35	0.81249	2.36e-12	0.738625	2.06e-09	0.707178	1.92e-08	0.660159	3.31e-07	0.111834	0.449191	0.0401122	0.786631	0.0630624	0.670241	-0.0151073	0.918826	-0.0353041	0.81171	-0.263526	0.0703303	0.0185128	0.90061	-0.0276182	0.852181
PGRMC1	black	0.133668	0.365071	-0.312636	0.0305055	0.107307	0.46787	0.0252499	0.864733	0.051569	0.727769	0.17782	0.226599	-0.175666	0.232367	-0.191576	0.192093	-0.12027	0.415501	-0.614745	3.34e-06	-0.493079	0.00036989	-0.458433	0.00104982	-0.582143	1.42e-05	-0.477538	0.000598683	-0.0787985	0.594469	-0.443861	0.0015773	-0.291776	0.0441967	-0.110036	0.456563	-0.108154	0.464343	0.212583	0.146882	-0.0597133	0.68683	0.162852	0.268754
PHB	black	0.0100354	0.946027	-0.258876	0.0756184	0.110082	0.456374	0.0196046	0.894781	0.124202	0.400306	0.275976	0.0576076	0.0325189	0.826325	0.0209627	0.887537	-0.0248963	0.86661	-0.66869	2.05e-07	-0.588081	1.11e-05	-0.439257	0.00178726	-0.618624	2.78e-06	-0.498653	0.000309473	-0.287965	0.0471717	-0.386476	0.00666135	-0.283009	0.0512817	-0.0559982	0.705403	-0.092321	0.532566	0.135639	0.35798	-0.153522	0.297511	-0.15222	0.301676
PHC2	black	0.0852417	0.564578	0.0648472	0.661464	-0.164666	0.263386	0.127124	0.389223	-0.114008	0.440369	-0.16178	0.271963	0.0561816	0.704482	0.0394099	0.790281	0.0623966	0.673527	0.915631	7.95e-20	0.72586	5.3e-09	0.727845	4.59e-09	0.668317	2.1e-07	0.688982	6.16e-08	0.119129	0.41997	0.0500564	0.73546	0.00496493	0.973283	-0.121802	0.409543	-0.0585684	0.692535	-0.276779	0.0568551	0.00390077	0.979008	-0.0636452	0.66737
PHF3	black	-0.0232395	0.875414	-0.098866	0.503783	0.0191296	0.897317	-0.0234635	0.874223	0.126271	0.392441	0.154718	0.293719	0.232478	0.111819	-0.0713587	0.629827	0.0186452	0.899903	-0.630502	1.56e-06	-0.509401	0.000217502	-0.46639	0.000834139	-0.508278	0.000225791	-0.504387	0.000256771	0.0778097	0.599118	-0.199174	0.174723	-0.21307	0.145936	-0.015607	0.91615	0.0518576	0.726305	0.190932	0.19362	0.0142792	0.923262	0.028518	0.847422
PHOX2A	black	0.121019	0.41258	0.182533	0.214327	-0.108054	0.464762	-2.82e-06	0.999985	-0.199701	0.173561	-0.076447	0.60555	-0.0249142	0.866515	0.0303399	0.837801	-0.0302546	0.838251	0.932034	6.58e-22	0.687523	6.74e-08	0.777092	8.36e-11	0.645203	7.4e-07	0.553038	4.57e-05	0.0997737	0.499855	0.237622	0.103889	0.0842881	0.568958	0.0273267	0.853724	-0.076517	0.605219	-0.396065	0.0053257	-0.101485	0.492492	-0.021168	0.886443
PHYHIP	black	0.161779	0.271965	0.157077	0.286328	-0.207579	0.15686	-0.0769882	0.602992	-0.0453633	0.759484	-0.249107	0.0877471	-0.0689231	0.641588	-0.142545	0.333796	-0.0410638	0.781691	0.564413	2.94e-05	0.523974	0.000132289	0.335376	0.0197935	0.508113	0.000227032	0.360746	0.0117725	0.186864	0.203464	0.195507	0.18296	0.278785	0.0550093	0.448049	0.00140569	0.0142476	0.923431	-0.0851024	0.565217	0.125272	0.396226	0.0012866	0.993075
PI4KA	black	-0.094508	0.52286	0.22754	0.119857	-0.218604	0.135507	0.227045	0.120688	-0.141144	0.338616	-0.229405	0.116772	0.167352	0.25557	-0.0103063	0.944573	0.07072	0.632902	0.715805	1.07e-08	0.592675	9.07e-06	0.536341	8.52e-05	0.628348	1.74e-06	0.797218	1.2e-11	0.175569	0.23263	0.217029	0.138418	0.149946	0.30904	-0.017866	0.904066	-0.0670855	0.650519	-0.168528	0.252197	0.13207	0.370884	-0.0724153	0.624752
PIAS2	black	-0.0217739	0.883215	0.0197591	0.893956	-0.0151076	0.918824	0.100174	0.498129	-0.079741	0.590053	-0.381313	0.00749447	0.0726813	0.623478	-0.0431514	0.770886	-0.0795891	0.590764	0.495424	0.000343283	0.543805	6.48e-05	0.222291	0.128875	0.453195	0.00121777	0.31981	0.0267015	0.0704994	0.633966	0.0112909	0.939287	-0.083712	0.571611	-0.0599699	0.685554	0.00982293	0.947169	0.115008	0.436342	0.218877	0.135008	-0.157949	0.283627
PIGK	black	0.22647	0.121656	-0.143003	0.332228	-0.108412	0.463275	0.0956896	0.517652	-0.07124	0.630398	-0.220601	0.131885	-0.127283	0.388627	0.0771492	0.602232	0.0558405	0.706195	0.841607	6.81e-14	0.74539	1.22e-09	0.590059	1.02e-05	0.541219	7.13e-05	0.494483	0.000353739	0.0947231	0.52191	-0.122897	0.40531	0.101662	0.491732	-0.00506934	0.972721	-0.173754	0.23757	-0.157882	0.283834	0.0515902	0.727662	-0.0315336	0.83151
PIGW	black	-0.0251289	0.865375	-0.0954061	0.518899	-0.0528128	0.721465	0.138815	0.346728	0.0378796	0.798251	-0.455851	0.00112982	-0.0309054	0.83482	-0.047767	0.74715	0.123491	0.40303	0.75812	4.37e-10	0.81986	1.02e-12	0.401845	0.004639	0.457472	0.00107897	0.548318	5.47e-05	0.248867	0.0880639	-0.290315	0.0453185	-0.138955	0.346238	0.0135088	0.92739	0.0357597	0.809325	0.127145	0.389146	0.274771	0.0587518	3.04e-05	0.999836
PIK3R5	black	-0.0491374	0.740145	-0.0383452	0.795824	-0.0813065	0.582751	0.226266	0.122001	-0.0518361	0.726414	-0.46124	0.000968602	-0.0375646	0.799894	0.0583147	0.693801	0.133657	0.365112	0.804123	5.86e-12	0.813208	2.18e-12	0.437954	0.001851	0.734176	2.88e-09	0.703186	2.5e-08	0.284924	0.0496605	0.0595117	0.687833	0.341031	0.0176901	0.119559	0.418283	0.0666764	0.652514	0.0152605	0.918005	0.315982	0.0286788	0.0181765	0.902407
PIM2	black	0.105668	0.474736	-0.138212	0.348848	2.54e-06	0.999986	0.128254	0.384988	-0.0907212	0.539722	0.057976	0.695494	-0.0640178	0.665537	0.191317	0.192706	0.167712	0.254534	0.751421	7.57e-10	0.512138	0.000198451	0.696607	3.82e-08	0.501927	0.000278289	0.46647	0.000832169	0.0684033	0.644109	-0.0713265	0.629982	-0.114915	0.436716	-0.100397	0.497166	-0.0343584	0.816666	-0.374671	0.00869783	-0.153169	0.298636	0.0263679	0.858803
PIP5K1C	black	0.118016	0.424358	-0.150504	0.307224	-0.111443	0.45079	0.144011	0.328797	0.00118645	0.993614	0.0870513	0.556311	-0.0233641	0.874751	0.369966	0.00964821	0.232744	0.111398	0.7826	5.02e-11	0.518262	0.000161187	0.750565	8.11e-10	0.55335	4.52e-05	0.631126	1.52e-06	-0.0208092	0.888356	-0.145646	0.323278	-0.152634	0.300348	-0.0474686	0.748678	-0.086472	0.558951	-0.408113	0.00398317	-0.195208	0.183642	0.0399052	0.787706
PITPNB	black	0.254066	0.0814137	-0.216768	0.138904	-0.129638	0.379837	0.171581	0.243581	-0.077609	0.600064	-0.322147	0.0255513	-0.128935	0.382447	0.00417246	0.977546	-0.0936882	0.526488	0.816464	1.51e-12	0.7945	1.58e-11	0.508922	0.000221004	0.407963	0.00399783	0.368754	0.00990725	0.00287739	0.984514	-0.190848	0.193821	-0.0300805	0.839169	-0.0621717	0.674638	0.105403	0.475849	-0.0264853	0.858181	0.123377	0.403465	-0.167403	0.255421
PITPNM2	black	0.131342	0.373552	0.177016	0.22874	-0.113712	0.441566	0.0271249	0.854793	-0.225141	0.123918	-0.126575	0.391292	-0.00972566	0.947691	0.0164988	0.911377	0.0149858	0.919476	0.944098	8.39e-24	0.718646	8.82e-09	0.757321	4.67e-10	0.680812	1.01e-07	0.599787	6.63e-06	0.0966352	0.513503	0.266676	0.0669184	0.179106	0.223203	-0.0511307	0.729995	-0.0107246	0.942327	-0.364614	0.0108369	-0.0777716	0.599297	-0.0478156	0.746901
PITRM1	black	-0.0617298	0.676824	-0.348297	0.0152677	-0.0118836	0.936106	0.298332	0.0394383	0.134726	0.361256	-0.0250962	0.865549	-0.00319002	0.982832	-0.0606592	0.68213	-0.0985372	0.50521	-0.358769	0.0122767	-0.207898	0.156209	-0.338832	0.0184842	-0.361404	0.0116085	-0.344174	0.0166051	-0.408084	0.00398595	-0.289543	0.0459208	-0.206943	0.158162	-0.12324	0.403991	0.414558	0.00339503	0.24986	0.0867617	0.0544273	0.713309	-0.0477412	0.747282
PIWIL4	black	0.0970326	0.511765	0.0993196	0.501818	-0.120914	0.412988	0.0520068	0.725548	-0.130126	0.378029	-0.188858	0.198597	0.0449281	0.761723	0.0505145	0.733128	0.00857589	0.953868	0.969335	1.1e-29	0.773079	1.2e-10	0.736369	2.45e-09	0.813276	2.17e-12	0.593179	8.87e-06	0.043859	0.767232	0.13299	0.36753	0.116697	0.42959	0.0175332	0.905845	-0.0161537	0.913224	-0.310057	0.0319784	0.00766964	0.958738	-0.0228867	0.877291
PKIG	black	0.171027	0.245127	0.0803905	0.587019	-0.159649	0.27841	0.111268	0.451506	-0.204919	0.162361	0.0337942	0.819626	-0.0479322	0.746304	0.105009	0.477509	0.0496689	0.737435	0.872133	6.98e-16	0.586923	1.16e-05	0.821112	8.84e-13	0.516586	0.000170695	0.750067	8.44e-10	0.13433	0.362679	0.146168	0.321525	-0.0743463	0.615523	-0.0319207	0.829472	-0.0471386	0.750368	-0.434332	0.00203899	-0.164711	0.263255	-0.0536926	0.717017
PKP2	black	0.130872	0.375279	0.0686346	0.642987	-0.213807	0.144514	0.163718	0.266184	-0.151367	0.304426	-0.388833	0.00630855	0.141552	0.337208	0.00234915	0.987357	-0.181049	0.218141	0.827446	4.15e-13	0.818188	1.24e-12	0.480843	0.000541432	0.529215	0.000110011	0.469018	0.000772177	0.0823651	0.577837	0.119786	0.417393	0.28206	0.0521012	0.0382757	0.796186	0.0519858	0.725654	-0.0395632	0.789484	0.131891	0.371539	-0.0959795	0.516379
PKP4	black	0.160384	0.276176	0.226288	0.121964	-0.150506	0.307216	-0.109518	0.458698	-0.136767	0.353958	0.106364	0.471813	-0.00811177	0.956362	0.0244707	0.86887	-0.0871689	0.555775	0.808327	3.73e-12	0.49715	0.000324816	0.760131	3.7e-10	0.612998	3.63e-06	0.311533	0.0311285	-0.0408426	0.782839	0.269426	0.0640481	0.0898924	0.543447	0.0345724	0.815544	-0.0939189	0.525466	-0.516528	0.000171034	-0.227257	0.120331	0.0713048	0.630086
PLD1	black	0.144519	0.327076	-0.0523435	0.723841	-0.0854302	0.563714	0.0100216	0.946102	-0.0197013	0.894265	-0.203519	0.165313	-0.0423098	0.775237	0.214209	0.143743	-0.0129428	0.930425	0.810246	3.03e-12	0.704448	2.3e-08	0.579297	1.6e-05	0.518582	0.000159425	0.424784	0.00261806	0.047156	0.750279	-0.0461037	0.755678	0.0143142	0.923074	-0.0191197	0.897369	0.0446246	0.763286	-0.173185	0.239135	-0.0154596	0.916939	-0.0419062	0.777326
PLD5	black	-0.144941	0.32565	-0.14356	0.330331	0.0572996	0.698877	0.215346	0.141577	0.0264648	0.85829	-0.312917	0.0303485	-0.134774	0.361082	-0.141489	0.337428	0.0593079	0.688848	0.433278	0.00209675	0.491729	0.000386038	0.197431	0.178603	0.279594	0.0542792	0.336296	0.0194376	0.128165	0.385319	-0.239652	0.100881	-0.101729	0.491447	-0.049009	0.740801	-0.286044	0.048732	0.135159	0.359699	0.235012	0.107856	0.176644	0.229735
PLEKHH1	black	0.224157	0.125613	-0.202147	0.168243	-0.12485	0.397832	0.0653723	0.65889	0.0351533	0.8125	-0.381787	0.00741433	-0.209587	0.152798	-0.0139346	0.925108	0.153863	0.296427	0.520882	0.000147286	0.599988	6.57e-06	0.223523	0.126715	0.352617	0.0139661	0.359108	0.0121889	0.0486301	0.742736	-0.305243	0.0348857	-0.0661618	0.655027	-0.0361735	0.80716	-0.0984269	0.505689	0.164751	0.263136	0.248016	0.0891915	0.212744	0.146569
PLEKHJ1	black	0.227265	0.120318	-0.0654856	0.658335	-0.0857518	0.562242	0.0653883	0.658812	-0.142208	0.334951	-0.0987309	0.504369	-0.113167	0.44377	-0.00567152	0.969482	0.0535942	0.717513	0.810892	2.82e-12	0.646319	6.98e-07	0.659577	3.42e-07	0.515308	0.000178286	0.442136	0.00165326	0.0504425	0.733495	-0.159504	0.278855	-0.252534	0.0833314	-0.0626128	0.67246	0.0505879	0.732755	-0.239376	0.101286	-0.0472757	0.749665	-0.078333	0.596656
PLRG1	black	0.14627	0.321187	-0.2581	0.0765304	-0.0395341	0.789635	0.275125	0.0584136	-0.114592	0.438016	-0.227861	0.119322	-0.326943	0.02332	0.00158117	0.99149	-0.0209714	0.887491	0.603035	5.73e-06	0.565012	2.87e-05	0.386403	0.00667257	0.526165	0.000122516	0.340762	0.0177856	-0.0443323	0.764792	-0.235856	0.10656	-0.0704095	0.634399	0.0841668	0.569516	0.457233	0.00108632	-0.0445416	0.763714	0.215833	0.140657	-0.143424	0.330794
PLSCR1	black	0.00588881	0.968313	0.293579	0.0428439	-0.166709	0.257427	0.0466567	0.752839	-0.184088	0.210383	0.180025	0.220798	0.0240742	0.870977	0.0783575	0.596541	0.162215	0.270657	0.803292	6.4e-12	0.410796	0.00372825	0.856629	8.16e-15	0.744287	1.33e-09	0.758417	4.27e-10	0.114313	0.43914	0.288238	0.0469531	-0.0164538	0.911618	-0.0370514	0.802573	-0.113936	0.440661	-0.601001	6.28e-06	-0.170507	0.246587	0.00180921	0.990263
PLXNA4	black	0.236567	0.105479	0.144469	0.327243	-0.234113	0.10925	0.0386173	0.794406	-0.193149	0.188401	-0.141718	0.336638	-0.090811	0.539319	0.0246101	0.86813	-0.0354962	0.810704	0.74977	8.65e-10	0.585724	1.22e-05	0.596807	7.57e-06	0.510421	0.000210217	0.673213	1.58e-07	0.14563	0.32333	0.272923	0.060542	0.191954	0.191201	0.00624797	0.966382	0.0100587	0.945902	-0.263602	0.0702469	-0.0129573	0.930347	-0.0674344	0.648819
PMFBP1	black	0.0867434	0.557713	0.148985	0.312185	-0.142523	0.333872	0.0362128	0.806955	-0.133556	0.365479	-0.304577	0.035305	0.0435879	0.768631	-0.0106582	0.942683	-0.075449	0.610279	0.876529	3.28e-16	0.777522	8.04e-11	0.562067	3.22e-05	0.709701	1.63e-08	0.346774	0.0157508	0.0460666	0.755868	0.237157	0.104587	0.340543	0.0178637	0.0312696	0.8329	0.0116951	0.937118	-0.179266	0.222783	0.0938043	0.525973	0.00849249	0.954316
PMPCA	black	-0.0571025	0.699864	-0.224477	0.12506	0.12293	0.405184	-0.113934	0.440668	0.272933	0.0605316	0.0612006	0.679445	0.243467	0.0954105	-0.0557417	0.706692	-0.121611	0.410281	-0.649019	6.05e-07	-0.456622	0.00110538	-0.554409	4.34e-05	-0.54878	5.38e-05	-0.468458	0.000785021	-0.153121	0.29879	-0.282612	0.0516236	-0.259396	0.0750127	-0.112502	0.44647	-0.0462122	0.75512	0.297193	0.0402336	-0.10704	0.468984	-0.173431	0.238457
PMS2L2	black	0.0631039	0.670037	0.048753	0.742108	-0.0815283	0.58172	-0.0400694	0.786853	0.00500881	0.973047	-0.157039	0.286445	0.151672	0.303441	0.0772506	0.601753	0.0610046	0.680416	0.844917	4.35e-14	0.691052	5.42e-08	0.654082	4.62e-07	0.48999	0.000407794	0.482365	0.000516767	-0.0106924	0.9425	0.0772786	0.601621	-0.0466782	0.752729	0.00772099	0.958462	-0.0540105	0.715411	-0.239994	0.100382	-0.0945439	0.522701	-0.194931	0.184278
PNLIPRP2	black	-0.151871	0.3028	0.192463	0.190004	-0.106283	0.472153	0.165483	0.260993	-0.0974887	0.509773	-0.0630133	0.670483	-0.110245	0.455702	0.270107	0.0633533	0.0485013	0.743394	0.591949	9.36e-06	0.395986	0.00533557	0.51011	0.000212418	0.605223	5.19e-06	0.542475	6.8e-05	0.139877	0.343016	0.350809	0.0144991	0.325959	0.023764	-0.0189049	0.898517	0.187586	0.201691	-0.304504	0.035351	0.158353	0.282382	0.03626	0.806708
PNMAL2	black	0.128938	0.382436	0.042261	0.775489	-0.170539	0.246497	0.213527	0.145053	-0.212514	0.147015	0.0770383	0.602755	-0.0856359	0.562772	0.159197	0.279793	0.0968951	0.512366	0.760994	3.44e-10	0.461721	0.000955291	0.750616	8.08e-10	0.672136	1.68e-07	0.810968	2.8e-12	0.0953268	0.519248	0.103777	0.482718	0.00181399	0.990237	-0.137032	0.353016	-0.0755639	0.609734	-0.450775	0.00130317	-0.11062	0.45416	-0.0133319	0.928339
PNPLA4	black	0.0581476	0.694636	0.143417	0.330816	-0.13837	0.348291	0.131908	0.371476	-0.195354	0.183307	-0.0300542	0.839308	-0.0053131	0.97141	0.0899059	0.543386	0.0271611	0.854601	0.879822	1.83e-16	0.596779	7.58e-06	0.769654	1.63e-10	0.856285	8.59e-15	0.739003	2e-09	0.0402726	0.785797	0.232222	0.112225	0.168123	0.253354	0.00472457	0.974576	-0.0729024	0.622419	-0.441577	0.00167855	-0.0778573	0.598894	0.0721062	0.626235
POLE	black	0.209637	0.152698	-0.0644336	0.663494	-0.243836	0.0948933	0.0653001	0.659243	0.0263855	0.85871	-0.153825	0.296548	0.0772236	0.601881	0.146851	0.319245	-0.0757463	0.608869	0.786825	3.36e-11	0.660255	3.3e-07	0.580767	1.51e-05	0.55817	3.75e-05	0.406289	0.004165	-0.092607	0.531292	-0.117087	0.42804	-0.0551239	0.709799	-0.0886752	0.548941	-0.0485287	0.743254	-0.194671	0.184875	-0.0585805	0.692474	-0.0618257	0.67635
POLM	black	0.293807	0.0426752	-0.0801773	0.588014	-0.097642	0.509105	-0.0426344	0.773558	-0.0788122	0.594405	-0.063007	0.670515	-0.132618	0.368886	0.0492884	0.739375	0.00342691	0.981557	0.430503	0.00225592	0.327411	0.0231115	0.328651	0.022566	0.345575	0.0161399	0.254882	0.0804074	0.0493718	0.73895	0.0908239	0.539261	0.137634	0.350885	-0.0329079	0.82428	-0.110073	0.45641	-0.156821	0.287126	-0.0515708	0.72776	0.184666	0.208927
POLR1A	black	-0.0277887	0.851279	0.227543	0.119853	-0.118277	0.423325	0.0904795	0.540807	-0.173038	0.239538	-0.329705	0.022111	0.0474959	0.748538	-0.0536543	0.71721	-0.0380924	0.797141	0.851124	1.82e-14	0.783153	4.76e-11	0.558309	3.73e-05	0.638718	1.03e-06	0.605673	5.09e-06	0.250625	0.0857693	0.11253	0.446355	0.224703	0.12467	0.0358371	0.80892	-0.0483122	0.74436	-0.114312	0.439144	0.175652	0.232405	0.00798753	0.95703
POLR2D	black	0.171342	0.244248	-0.031993	0.829092	-0.185379	0.207145	0.0560731	0.705027	-0.0150747	0.919	-0.164284	0.26451	-0.0629777	0.670659	0.190493	0.194667	0.160392	0.276152	0.899093	4.06e-18	0.740669	1.76e-09	0.683119	8.81e-08	0.623977	2.15e-06	0.51652	0.000171081	-0.0423564	0.774995	-0.091212	0.537522	-0.0045322	0.975611	-0.0153873	0.917326	-0.10358	0.483555	-0.242172	0.0972408	-0.0350406	0.81309	-0.0539213	0.715861
POLR2H	black	0.115896	0.432785	-0.12642	0.391875	0.00275374	0.98518	-0.0518578	0.726304	0.0577176	0.696785	0.479898	0.000557271	-0.00252494	0.986411	-0.0637324	0.666941	-0.162121	0.27094	-0.717474	9.57e-09	-0.782129	5.24e-11	-0.333898	0.0203766	-0.605992	5.01e-06	-0.420982	0.00288633	-0.113571	0.442134	-0.0245424	0.868489	-0.257325	0.0774506	-0.0609266	0.680803	-0.0162579	0.912666	-0.0898378	0.543693	-0.277155	0.0565057	-0.0852449	0.564564
POLR2J4	black	0.0104199	0.943963	0.0445886	0.763471	0.214257	0.143651	-0.239654	0.100878	-0.0305994	0.836432	-0.0248047	0.867096	0.00243614	0.986889	-0.0600939	0.684937	0.0669983	0.650944	0.335306	0.0198208	0.259518	0.074871	0.302874	0.0363947	0.102535	0.488001	0.209726	0.152518	-0.0674028	0.648973	-0.0463115	0.754611	-0.362068	0.0114452	-0.0561864	0.704458	-0.00212715	0.988552	-0.0972391	0.510863	-0.0332224	0.822628	-0.13582	0.357334
POM121L4P	black	0.156239	0.288939	0.103223	0.485071	-0.158091	0.28319	0.0159083	0.914537	-0.122813	0.405635	-0.113803	0.441197	-0.00989848	0.946763	-0.00275496	0.985173	-0.0128101	0.931136	0.946858	2.7e-24	0.727224	4.8e-09	0.76712	2.03e-10	0.646474	6.92e-07	0.586944	1.16e-05	0.0742879	0.615802	0.15777	0.284181	0.030568	0.836598	-0.021667	0.883784	-0.0740101	0.617126	-0.350841	0.0144893	-0.101185	0.493781	-0.0224853	0.879427
POMZP3	black	0.0505348	0.733025	0.105425	0.475755	-0.138206	0.348869	0.0919434	0.534251	-0.111498	0.450565	-0.0652498	0.65949	-0.0462941	0.7547	0.131646	0.372436	0.0748516	0.613118	0.948033	1.63e-24	0.68375	8.48e-08	0.810906	2.82e-12	0.808908	3.51e-12	0.739478	1.93e-09	0.0720197	0.62665	0.0766509	0.604586	-0.00850816	0.954232	-0.0326093	0.82585	-0.0782961	0.596829	-0.403164	0.00449367	-0.0391143	0.791819	-0.0049164	0.973544
POPDC2	black	0.0841051	0.5698	0.258563	0.0759861	-0.130809	0.37551	0.0266187	0.857474	-0.242532	0.0967295	0.353208	0.0137957	-0.03574	0.809428	0.0549917	0.710465	-0.0291196	0.844242	0.79125	2.18e-11	0.314704	0.0293653	0.944676	6.64e-24	0.629828	1.62e-06	0.705719	2.12e-08	0.00572803	0.969178	0.354095	0.0135432	-0.0699157	0.636784	-0.0239929	0.871409	-0.0680778	0.64569	-0.747198	1.06e-09	-0.355585	0.013128	-0.0271118	0.854862
POTED	black	0.0455944	0.758295	0.121407	0.411071	-0.158673	0.281399	0.125606	0.394956	-0.135222	0.359474	-0.224706	0.124666	0.0107033	0.942441	0.0533227	0.718885	0.0260024	0.860741	0.979526	1.14e-33	0.790467	2.36e-11	0.732987	3.15e-09	0.861284	4.02e-15	0.703805	2.4e-08	0.112925	0.444754	0.15114	0.305159	0.177536	0.227356	0.000170385	0.999083	-0.0249905	0.86611	-0.290773	0.044965	0.0799955	0.588864	-0.00864052	0.953521
POU1F1	black	-0.110604	0.454224	0.182894	0.213407	-0.100016	0.49881	0.0484801	0.743503	-0.0227592	0.877969	-0.276425	0.0571857	0.0550743	0.710049	0.108114	0.464509	0.208387	0.155216	0.515686	0.000176007	0.491844	0.000384647	0.305968	0.0344346	0.437621	0.00186761	0.501004	0.000286778	0.17888	0.223799	0.183743	0.211252	0.357297	0.0126641	0.334965	0.0199542	-0.0423657	0.774947	-0.0309001	0.834847	0.250828	0.0855068	0.0718216	0.627602
POU3F1	black	-0.0523402	0.723858	0.0705962	0.633499	0.0318954	0.829606	-0.166075	0.259265	0.110702	0.453822	-0.06757	0.648159	-0.107611	0.466602	-0.0524549	0.723277	-0.0107638	0.942117	-0.35444	0.013446	-0.221854	0.129648	-0.35446	0.0134406	-0.241619	0.0980309	-0.194827	0.184515	0.0368758	0.80349	0.10676	0.470154	0.026323	0.859041	0.0378143	0.798591	-0.244672	0.0937319	0.20824	0.155514	-0.0279318	0.850522	0.0916974	0.53535
POU3F3	black	0.128209	0.385158	0.171503	0.243799	-0.014018	0.924661	-0.0367406	0.804196	-0.250928	0.0853785	-0.24909	0.087769	0.0365796	0.805038	-0.0833894	0.573099	-0.0490336	0.740675	0.739026	2e-09	0.634966	1.25e-06	0.506784	0.000237263	0.583532	1.34e-05	0.586271	1.2e-05	0.291287	0.0445697	0.253144	0.0825632	0.321398	0.025915	0.0107933	0.941958	-0.114718	0.437508	-0.165706	0.260342	0.159525	0.278789	0.0746188	0.614226
PP14571	black	0.116596	0.429991	-0.0536467	0.717248	-0.157174	0.286028	0.232783	0.111336	-0.135617	0.358059	-0.377626	0.00814327	-0.0420506	0.776578	-0.014744	0.920772	0.0247908	0.867171	0.837916	1.11e-13	0.81917	1.11e-12	0.508871	0.000221384	0.50943	0.000217294	0.627394	1.82e-06	0.182741	0.213796	0.0451901	0.760374	0.271606	0.0618435	-0.0137801	0.925936	-0.0274022	0.853325	-0.0392178	0.79128	0.151292	0.304667	-0.0691826	0.64033
PPAN-P2RY11	black	-0.0211432	0.886575	-0.0605279	0.682781	0.0137361	0.926172	0.0169924	0.908737	0.0521384	0.724881	-0.451774	0.00126727	0.0060785	0.967293	0.0214095	0.885156	0.208924	0.154131	0.717243	9.73e-09	0.770358	1.53e-10	0.351662	0.0142454	0.61528	3.26e-06	0.549511	5.23e-05	0.162197	0.270713	-0.130966	0.374932	0.145077	0.32519	-0.0532316	0.719346	-0.16099	0.27434	0.0940127	0.52505	0.224913	0.124309	-0.0184733	0.900822
PPAPDC1B	black	-0.0646746	0.66231	0.0186228	0.900023	0.0141139	0.924147	-0.0797652	0.58994	0.109148	0.460223	0.339312	0.0183082	-0.0321165	0.828442	-0.0971082	0.511435	-0.0809193	0.584554	-0.476645	0.000615048	-0.520992	0.000146724	-0.213033	0.146007	-0.384778	0.00692586	-0.299057	0.0389391	-0.326674	0.0234408	-0.17264	0.240639	-0.30463	0.0352712	-0.213187	0.145709	-0.0915219	0.536135	-0.0482377	0.744741	-0.156702	0.287496	0.109722	0.457854
PPBPL2	black	0.100039	0.498712	0.0695832	0.638391	-0.136449	0.355091	0.12574	0.39445	-0.15933	0.279386	-0.0743506	0.615503	-0.0170749	0.908296	0.0828906	0.575404	0.0762981	0.606255	0.966824	6.57e-29	0.711906	1.4e-08	0.822305	7.69e-13	0.727178	4.82e-09	0.751429	7.57e-10	0.0950069	0.520658	0.0791048	0.593033	-0.0147188	0.920907	-0.0370386	0.80264	-0.0264583	0.858324	-0.391596	0.00591583	-0.0764742	0.605421	-0.00756439	0.959304
PPEF1	black	-0.121059	0.412425	0.317256	0.0280073	-0.206022	0.160063	0.25249	0.083387	-0.240857	0.0991283	-0.402982	0.00451342	-0.0311358	0.833606	-0.00384958	0.979283	-0.0490222	0.740734	0.677887	1.2e-07	0.660282	3.29e-07	0.376439	0.00836221	0.627153	1.84e-06	0.685821	7.48e-08	0.351027	0.0144339	0.399708	0.00488328	0.552924	4.59e-05	0.0377682	0.798832	0.122136	0.40825	-0.0358003	0.809112	0.312641	0.0305028	-0.0249988	0.866066
PPFIA4	black	0.0484705	0.743552	-0.0715741	0.628791	-0.12191	0.409123	0.25043	0.0860212	-0.100415	0.497089	-0.248412	0.088665	-0.0372903	0.801326	0.000426502	0.997704	0.056491	0.702929	0.768761	1.76e-10	0.649993	5.75e-07	0.559284	3.59e-05	0.684369	8.17e-08	0.786254	3.54e-11	0.213218	0.145649	0.100592	0.496328	0.107319	0.467822	0.00749907	0.959655	0.016439	0.911697	-0.153961	0.296116	0.170081	0.247787	-0.089031	0.547332
PPHLN1	black	0.151007	0.305589	0.024633	0.868008	-0.124476	0.399259	0.0980543	0.507309	-0.150247	0.308058	-0.0704526	0.634192	-0.00678776	0.963479	0.0734141	0.619972	0.0619295	0.675836	0.973586	3.74e-31	0.72154	7.2e-09	0.825191	5.45e-13	0.722212	6.87e-09	0.698244	3.45e-08	0.0544988	0.712948	0.0385266	0.794879	-0.0478355	0.746799	-0.0283415	0.848355	-0.0652611	0.659434	-0.386758	0.00661827	-0.0936617	0.526605	-0.0324554	0.82666
PPIAP19	black	-0.0422028	0.77579	0.0823737	0.577797	-0.0421083	0.776279	0.172046	0.242286	-0.165052	0.262254	-0.287565	0.0474934	-0.0443774	0.764559	-0.00569509	0.969355	0.13823	0.348783	0.868205	1.34e-15	0.764861	2.47e-10	0.617257	2.97e-06	0.641663	8.89e-07	0.768537	1.8e-10	0.300004	0.0382946	0.0456511	0.758003	0.0816171	0.581307	0.0488175	0.741779	-0.0233964	0.87458	-0.145553	0.323589	0.149204	0.311467	-0.0553114	0.708856
PPIH	black	0.146147	0.321598	-0.229604	0.116447	0.164477	0.263943	-0.302626	0.036556	0.21623	0.139911	0.225302	0.123643	0.179681	0.221698	-0.00806382	0.95662	-0.0595782	0.687502	-0.416676	0.00321924	-0.401402	0.00468876	-0.226476	0.121646	-0.405247	0.00427216	-0.356173	0.0129669	-0.349655	0.014848	-0.242772	0.096389	-0.520079	0.000151424	-0.0615654	0.677638	-0.136359	0.355412	0.0569129	0.700814	-0.207823	0.156362	-0.156645	0.287673
PPIL5	black	0.0481437	0.745222	0.0511196	0.730052	-0.03576	0.809324	0.0243498	0.869512	-0.0882972	0.550652	0.0628086	0.671493	0.214987	0.142258	0.0342207	0.817388	0.0467551	0.752335	0.639535	9.92e-07	0.393285	0.00568645	0.63188	1.46e-06	0.564638	2.91e-05	0.554495	4.32e-05	-0.0949433	0.520938	0.0208656	0.888055	-0.251517	0.0846227	-0.116467	0.430508	-0.157684	0.284448	-0.356716	0.0128201	-0.109804	0.457515	-0.192344	0.190284
PPM1M	black	0.311329	0.0312449	-0.35193	0.0141667	-0.110274	0.455582	0.0113328	0.939062	0.135692	0.35779	0.108075	0.464673	-0.0866982	0.55792	0.369964	0.00964861	0.289575	0.0458956	0.402827	0.00453034	0.269852	0.0636126	0.402136	0.00460652	0.180031	0.220785	0.186139	0.205256	-0.130362	0.377158	-0.290426	0.0452329	-0.201948	0.168671	-0.183449	0.211997	-0.00286421	0.984585	-0.214971	0.142289	-0.188462	0.199556	-0.0364706	0.805607
PPP1CA	black	0.167164	0.25611	-0.221279	0.130671	0.0254554	0.863643	0.0475503	0.748259	-0.0160501	0.913778	-0.305519	0.0347137	-0.0895035	0.5452	0.0291636	0.84401	0.0572542	0.699104	0.694059	4.49e-08	0.693996	4.51e-08	0.398822	0.0049878	0.443405	0.00159709	0.232019	0.112549	-0.174474	0.235602	-0.295848	0.0411894	-0.107432	0.467349	0.0136697	0.926528	0.0320096	0.829005	0.017139	0.907953	0.113735	0.441473	0.0495647	0.737966
PPP1R12B	black	0.0814701	0.581991	0.00246968	0.986708	-0.110838	0.453265	-0.134933	0.36051	0.152267	0.301524	-0.400079	0.00484002	0.0701887	0.635465	-0.0183516	0.901472	0.143866	0.329288	0.657844	3.76e-07	0.704436	2.31e-08	0.313961	0.0297708	0.419857	0.00297026	0.149175	0.311563	-0.0952411	0.519626	-0.12897	0.382319	-0.0334065	0.821661	0.132674	0.368682	-0.0425511	0.773988	0.0879264	0.552334	0.180472	0.219635	-0.0428303	0.772545
PPP1R14C	black	0.0889055	0.547899	-0.168445	0.252434	-0.204518	0.163202	0.176458	0.230234	0.106507	0.471214	-0.210509	0.150958	-0.213856	0.144419	-0.103302	0.484737	0.154495	0.294423	0.344847	0.0163803	0.351965	0.0141564	0.208917	0.154144	0.268043	0.0654791	0.409955	0.00380655	-0.0684706	0.643782	-0.222527	0.12846	-0.175765	0.232099	-0.14288	0.332648	-0.175331	0.233274	0.0751003	0.611936	0.257582	0.0771442	0.121962	0.40892
PPP1R3A	black	0.127956	0.386102	0.134923	0.360548	-0.115201	0.435569	0.073012	0.621895	-0.222331	0.128804	-0.12353	0.402879	-0.0504369	0.733523	0.0317318	0.830467	0.0337282	0.819972	0.901542	2.37e-18	0.696523	3.85e-08	0.729264	4.14e-09	0.547968	5.54e-05	0.599559	6.7e-06	0.12108	0.412344	0.250736	0.0856253	0.134301	0.362785	-0.00345943	0.981382	-0.0978964	0.507997	-0.328889	0.0224628	-0.0793013	0.592112	-0.0472588	0.749752
PPP1R3E	black	0.0612587	0.679157	-0.0180728	0.902961	-0.0596029	0.687379	-0.0654818	0.658353	0.0770312	0.602789	-0.037229	0.801646	-0.121462	0.410858	-0.0451736	0.760459	0.0788013	0.594456	0.411141	0.00369656	0.329688	0.0221183	0.356008	0.013012	0.171048	0.245069	0.335552	0.0197249	0.0568522	0.701118	-0.17829	0.225355	-0.366924	0.0103092	-0.0434252	0.769471	-0.227349	0.120178	-0.0995313	0.500902	-0.0755887	0.609617	-0.0819007	0.579991
PPP1R9A	black	0.120842	0.413269	0.0661007	0.655326	-0.159989	0.277375	0.102391	0.488618	-0.131586	0.372657	-0.278849	0.0549519	-0.00352841	0.981011	0.0197122	0.894207	0.00496857	0.973263	0.982598	2.79e-35	0.840716	7.66e-14	0.691605	5.24e-08	0.759011	4.06e-10	0.605177	5.2e-06	0.0600537	0.685137	0.106903	0.469559	0.173749	0.237584	0.0102892	0.944664	-0.0174806	0.906126	-0.222751	0.128066	0.0707095	0.632953	-0.035394	0.811239
PPP2R3A	black	-0.00476115	0.974379	0.0269573	0.855681	-0.119036	0.420335	0.0136843	0.92645	0.0790563	0.59326	-0.0255988	0.862882	0.186167	0.205186	0.0501982	0.734738	0.0921796	0.533197	0.6623	2.94e-07	0.469602	0.000758972	0.601506	6.14e-06	0.460101	0.00100085	0.622948	2.26e-06	-0.0133732	0.928117	0.000858058	0.995382	-0.226747	0.121189	-0.0953318	0.519226	-0.17277	0.240278	-0.268468	0.0650367	-0.0969621	0.512073	-0.0559596	0.705597
PPP2R3C	black	0.191416	0.192472	-0.213554	0.145001	0.0725413	0.624149	-0.0115035	0.938146	-0.0365245	0.805325	-0.0444931	0.763963	-0.11175	0.449535	0.187509	0.201881	0.126902	0.390059	0.745706	1.19e-09	0.59194	9.36e-06	0.608722	4.42e-06	0.347655	0.0154699	0.292014	0.0440168	-0.0752348	0.611297	-0.228625	0.118055	-0.215111	0.142022	-0.0509835	0.730743	-0.132186	0.370462	-0.235221	0.107535	-0.167896	0.254006	0.00625966	0.966319
PPP2R5C	black	0.213176	0.145732	-0.0176145	0.905411	-0.152852	0.299651	0.106132	0.472785	-0.15066	0.306716	0.0740302	0.61703	-0.00385247	0.979268	0.0698008	0.637339	0.0538845	0.716048	0.835904	1.44e-13	0.550451	5.05e-05	0.78733	3.2e-11	0.615748	3.19e-06	0.544368	6.34e-05	-0.116311	0.431129	-0.0506621	0.732377	-0.180756	0.218898	-0.045839	0.757038	-0.0814037	0.582299	-0.434286	0.00204146	-0.1718	0.242969	-0.0920645	0.53371
PPP4C	black	0.0187185	0.899512	-0.338774	0.0185054	0.1947	0.184809	-0.0506267	0.732557	0.181589	0.216746	0.052744	0.721813	-0.117694	0.42563	-0.0396495	0.789035	-0.085787	0.562081	-0.724797	5.72e-09	-0.510297	0.000211092	-0.626712	1.88e-06	-0.62509	2.04e-06	-0.564251	2.96e-05	-0.220221	0.132568	-0.353711	0.0136521	-0.230006	0.115791	-0.062219	0.674405	0.0124659	0.932983	0.355265	0.0132162	0.0453393	0.759607	-0.0511258	0.73002
PPP4R4	black	0.058847	0.691145	0.119967	0.416686	-0.116873	0.428889	0.101152	0.493921	-0.163704	0.266223	-0.240541	0.0995855	-0.00128586	0.993079	0.0497787	0.736875	0.08861	0.549236	0.978796	2.52e-33	0.81029	3.01e-12	0.722588	6.69e-09	0.769303	1.68e-10	0.68407	8.32e-08	0.145831	0.322657	0.166618	0.257689	0.175935	0.231641	0.000156369	0.999158	-0.0813212	0.582683	-0.265466	0.0682138	0.0483795	0.744017	0.0752321	0.611309
PPPDE2	black	0.199356	0.17432	-0.249762	0.0868891	-0.0609712	0.680582	0.113125	0.443942	0.000282295	0.998481	-0.0327859	0.824922	-0.105435	0.475713	0.034331	0.81681	0.0749637	0.612585	0.705064	2.21e-08	0.544853	6.23e-05	0.603331	5.65e-06	0.44721	0.00143868	0.421837	0.00282396	-0.198305	0.176649	-0.350647	0.0145475	-0.37556	0.00852769	-0.153787	0.296669	-0.129948	0.378689	-0.218028	0.136567	-0.0477346	0.747316	0.0100775	0.945801
PPY2	black	-0.0200375	0.892471	0.0742348	0.616055	-0.17671	0.229558	0.299539	0.0386098	-0.172246	0.241729	-0.128288	0.384862	-0.0444336	0.76427	0.160533	0.275723	0.0531103	0.71996	0.680438	1.03e-07	0.520642	0.000148514	0.539468	7.6e-05	0.628072	1.76e-06	0.69478	4.29e-08	0.161624	0.272431	0.19478	0.184623	0.273064	0.0604031	0.042038	0.776643	0.111549	0.450355	-0.250478	0.0859594	0.105571	0.475142	0.108052	0.464768
PPYR1	black	0.099243	0.50215	-0.0878657	0.552609	-0.126662	0.390963	0.0786051	0.595377	0.0348096	0.814301	-0.521826	0.00014255	0.0353606	0.811414	-0.0479492	0.746217	-0.0252195	0.864895	0.804745	5.48e-12	0.88701	4.79e-17	0.364939	0.0107614	0.522145	0.000140979	0.273722	0.0597624	0.00779865	0.958045	-0.121324	0.411395	0.0790785	0.593156	0.0456647	0.757933	0.00231705	0.98753	0.130127	0.378026	0.257079	0.0777441	-0.0216238	0.884015
PRAF2	black	-0.219331	0.134181	-0.362169	0.0114205	0.230844	0.114432	0.254296	0.0811292	0.115239	0.435416	-0.0193956	0.895897	-0.0404781	0.78473	-0.0143055	0.923121	0.0395473	0.789567	-0.525749	0.00012432	-0.328037	0.0228347	-0.484172	0.000488813	-0.463402	0.000909967	-0.421906	0.00281902	0.0404734	0.784755	-0.276855	0.056784	-0.140961	0.339251	0.212594	0.14686	0.500955	0.000287239	0.306732	0.0339641	0.182656	0.214014	0.0226745	0.87842
PRDM16	black	0.0932154	0.528586	0.278659	0.0551245	-0.140134	0.342119	-0.0253996	0.863938	-0.212782	0.146495	-0.00853651	0.954079	0.0288546	0.845642	0.022143	0.881249	-0.04074	0.783371	0.909648	3.6e-19	0.604231	5.43e-06	0.799464	9.53e-12	0.778077	7.64e-11	0.557012	3.92e-05	0.083755	0.571413	0.397922	0.00509597	0.255735	0.0793651	0.0246818	0.867749	-0.0756645	0.609257	-0.492462	0.000377201	-0.108049	0.46478	0.00827892	0.955464
PRDM8	black	0.109672	0.458062	0.135688	0.357806	-0.117719	0.425533	0.0458072	0.757201	-0.176246	0.230804	-0.129156	0.381626	0.00230959	0.98757	0.038319	0.79596	-0.0260818	0.86032	0.971843	1.59e-30	0.742267	1.56e-09	0.774294	1.08e-10	0.760539	3.57e-10	0.579174	1.61e-05	0.0689447	0.641483	0.193165	0.188363	0.146584	0.320136	-0.00269157	0.985514	-0.0292491	0.843558	-0.369811	0.0096811	-0.0492629	0.739505	0.0116617	0.937297
PRDX2	black	0.0862948	0.55976	-0.0614742	0.678089	-0.0524483	0.72331	0.0448864	0.761938	-0.0175529	0.90574	-0.415754	0.00329472	4.42e-05	0.999762	-0.022387	0.87995	-0.0140191	0.924655	0.827492	4.13e-13	0.832302	2.28e-13	0.446638	0.00146157	0.627136	1.85e-06	0.277806	0.0559046	-0.0896633	0.544479	-0.0729988	0.621958	0.120815	0.413376	0.0160471	0.913794	-0.00983401	0.947109	0.00373203	0.979916	0.191229	0.192916	-0.0666338	0.652722
PRH2	black	0.0287736	0.84607	0.0356705	0.809792	-0.15304	0.299049	0.249409	0.087351	-0.157063	0.286372	-0.337148	0.0191128	-0.0526747	0.722164	0.0208504	0.888136	0.069984	0.636454	0.819011	1.13e-12	0.749527	8.82e-10	0.537809	8.08e-05	0.743277	1.44e-09	0.842974	5.66e-14	0.22501	0.124143	0.0324963	0.826444	0.197754	0.177879	-0.000672513	0.99638	-0.0094992	0.948907	-0.0952565	0.519558	0.189579	0.196855	-0.0755445	0.609826
PRICKLE1	black	-0.210778	0.150425	0.208341	0.155308	-0.118658	0.421824	-0.135103	0.3599	0.246323	0.0914679	0.0297064	0.841144	0.21296	0.146149	0.431981	0.00216989	0.192218	0.19058	-0.310499	0.0317219	-0.237615	0.103899	-0.25284	0.0829449	-0.225928	0.122575	-0.125984	0.393526	0.0762687	0.606394	0.155234	0.292092	0.172371	0.241385	0.101296	0.493302	-0.0202959	0.891093	0.0837447	0.571461	-0.0876722	0.553487	0.213545	0.145018
PRICKLE2	black	0.124705	0.398384	0.20105	0.170614	-0.142627	0.333515	-0.0335449	0.820935	-0.156438	0.288316	0.213553	0.145004	0.0518876	0.726153	0.107288	0.467949	0.0299457	0.839881	0.870031	9.92e-16	0.460019	0.00100321	0.912795	1.65e-19	0.718012	9.22e-09	0.593942	8.58e-06	-0.0221816	0.881044	0.271918	0.0615336	-0.0810426	0.583979	5.34e-05	0.999712	-0.118835	0.421129	-0.643809	7.96e-07	-0.303713	0.0358545	0.0168423	0.90954
PRIMA1	black	0.0823475	0.577918	0.155814	0.290268	-0.0952616	0.519535	0.0502959	0.734241	-0.194946	0.184243	-0.21351	0.145085	0.0327605	0.825055	0.046771	0.752253	-0.0129627	0.930318	0.94914	1.01e-24	0.780387	6.17e-11	0.695088	4.21e-08	0.753307	6.5e-10	0.533886	9.31e-05	0.126338	0.392185	0.204746	0.162724	0.226877	0.12097	0.00151938	0.991823	-0.0452599	0.760015	-0.285925	0.0488297	-0.00943575	0.949248	0.0134653	0.927624
PRKAG2	black	0.173753	0.237573	0.166969	0.256674	-0.136752	0.354011	-0.00509505	0.972583	-0.204395	0.163461	-0.0282238	0.848977	-0.0210614	0.887011	0.0616361	0.677287	-0.0290264	0.844735	0.949757	7.65e-25	0.656288	4.1e-07	0.82473	5.76e-13	0.782039	5.29e-11	0.606568	4.88e-06	0.0212566	0.885971	0.257404	0.0773565	0.101019	0.494493	0.0233109	0.875035	-0.092508	0.531733	-0.462631	0.00093049	-0.117384	0.426862	-0.0239797	0.871479
PRKAR2A	black	0.177695	0.226932	0.244616	0.0938086	-0.127144	0.389148	-0.0591909	0.689431	-0.243227	0.0957475	0.062794	0.671565	0.0131968	0.929063	0.0598986	0.685908	-0.0741615	0.616404	0.707399	1.9e-08	0.413111	0.00351999	0.660582	3.24e-07	0.715729	1.08e-08	0.527816	0.000115593	-0.0607407	0.681725	0.460434	0.000991337	0.311349	0.0312331	-0.0407903	0.78311	-0.0884474	0.549972	-0.485527	0.000468737	-0.162459	0.269929	0.0967399	0.513045
PRKCB	black	0.113554	0.442204	0.139959	0.342731	-0.12249	0.40688	-0.12804	0.385787	-0.0127316	0.931558	0.157848	0.283941	-0.0358858	0.808665	0.130964	0.374941	0.320852	0.026183	0.816318	1.54e-12	0.47914	0.00057029	0.841571	6.84e-14	0.526342	0.000121756	0.66194	3e-07	0.0915344	0.536079	0.0872329	0.555485	-0.172428	0.241226	-0.0243529	0.869496	-0.124336	0.399793	-0.517285	0.000166667	-0.258589	0.0759556	0.0403925	0.785174
PRKCE	black	0.108224	0.464055	0.00100793	0.994575	-0.0940867	0.524722	0.216603	0.139211	-0.22698	0.120796	-0.144073	0.328587	-0.0305337	0.836779	0.0193534	0.896122	0.0137209	0.926254	0.918339	3.87e-20	0.711265	1.46e-08	0.732414	3.29e-09	0.751875	7.3e-10	0.722249	6.85e-09	0.162064	0.27111	0.0746637	0.614012	0.0721726	0.625917	0.047725	0.747365	-0.0103626	0.94427	-0.311992	0.0308681	0.023787	0.872503	-0.0436679	0.768219
PRKG1	black	0.015812	0.915053	0.0707547	0.632735	-0.124795	0.39804	0.206869	0.158315	-0.165446	0.2611	-0.308845	0.0326912	-0.0179183	0.903787	0.0879832	0.552076	0.0888707	0.548056	0.894395	1.1e-17	0.779142	6.92e-11	0.617743	2.9e-06	0.79583	1.38e-11	0.799536	9.46e-12	0.171846	0.242841	0.142153	0.335142	0.251509	0.0846328	-0.0361376	0.807348	-0.0556623	0.707091	-0.172112	0.242103	0.153897	0.296319	-0.0113735	0.938843
PRM2	black	0.0494512	0.738545	0.0423849	0.774848	-0.181152	0.217874	0.207569	0.156879	-0.117225	0.427491	-0.432791	0.00212393	-0.0305321	0.836787	-0.0134911	0.927485	-0.0125152	0.932718	0.906051	8.49e-19	0.891476	1.99e-17	0.530657	0.000104509	0.600402	6.45e-06	0.590768	9.85e-06	0.164047	0.265212	0.0715674	0.628823	0.267064	0.066508	0.0050579	0.972783	0.0297191	0.841077	-0.0323829	0.827041	0.189089	0.198038	-0.0354937	0.810717
PRMT10	black	-0.0597853	0.686472	-0.146785	0.319466	0.105778	0.474274	0.160079	0.2771	-0.0489408	0.741149	-0.054078	0.71507	-0.187889	0.200953	-0.122538	0.406695	0.157168	0.286046	0.30114	0.0375332	0.235856	0.106561	0.258187	0.0764284	0.111455	0.450739	0.273648	0.0598343	0.221285	0.130661	0.00536152	0.971149	-0.212124	0.147776	0.212231	0.147568	0.0692939	0.639791	-0.0732795	0.620615	0.0157317	0.915482	-0.0401587	0.786389
PRMT8	black	0.0839483	0.570522	0.122137	0.408243	-0.172574	0.240822	0.13982	0.343216	-0.174606	0.235242	0.0228553	0.877458	-0.031093	0.833831	0.0754773	0.610145	0.118606	0.422031	0.907105	6.62e-19	0.604719	5.31e-06	0.844558	4.57e-14	0.715701	1.08e-08	0.835167	1.58e-13	0.0983941	0.505832	0.0811212	0.583614	-0.0591132	0.689818	-0.0886708	0.548961	-0.0558652	0.706071	-0.455315	0.00114707	-0.0979697	0.507677	-0.044954	0.761589
PRPF4B	black	0.14225	0.334806	0.147268	0.317859	-0.119731	0.417608	0.0120632	0.935143	-0.18604	0.2055	-0.0454586	0.758993	0.0316801	0.830739	0.032627	0.825757	0.00224878	0.987897	0.972796	7.29e-31	0.696038	3.97e-08	0.840784	7.6e-14	0.73742	2.26e-09	0.668627	2.06e-07	0.113101	0.444039	0.169204	0.25027	0.0238479	0.872179	-0.00874969	0.952934	-0.0487015	0.742371	-0.43502	0.00200203	-0.0994773	0.501136	-0.0421275	0.77618
PRR11	black	-0.0045581	0.975471	0.0873689	0.554866	-0.129676	0.379696	0.173083	0.239417	-0.124528	0.399058	-0.374716	0.00868926	0.0165881	0.910899	0.0424767	0.774373	0.0015212	0.991813	0.928607	1.97e-21	0.845666	3.92e-14	0.581529	1.46e-05	0.859926	4.96e-15	0.585344	1.24e-05	0.101992	0.49032	0.1156	0.433969	0.298069	0.0396211	0.0172364	0.907432	0.00696724	0.962514	-0.132193	0.370437	0.206746	0.158567	0.0148766	0.920061
PRSS21	black	0.00137601	0.992594	0.0383412	0.795845	-0.041663	0.778585	0.135154	0.359718	-0.12957	0.38009	-0.253616	0.0819733	-0.0733669	0.620197	-0.0184749	0.900813	0.0687787	0.642287	0.767434	1.98e-10	0.657846	3.76e-07	0.542699	6.75e-05	0.710997	1.49e-08	0.673913	1.52e-07	0.19609	0.181631	0.00550145	0.970397	-0.0380224	0.797506	-0.112222	0.447612	0.204151	0.163976	-0.139533	0.344215	0.11381	0.441167	-0.134332	0.362675
PRSS48	black	0.0128163	0.931103	0.24425	0.0943171	-0.166917	0.256826	0.0691553	0.640463	-0.163109	0.26799	-0.224228	0.12549	0.0319357	0.829394	0.0596146	0.687321	-0.0070137	0.962265	0.925865	4.54e-21	0.743797	1.39e-09	0.677043	1.27e-07	0.870378	9.37e-16	0.581635	1.45e-05	0.065762	0.656982	0.254086	0.0813891	0.277771	0.0559368	0.0509559	0.730883	-0.011017	0.940757	-0.291748	0.0442181	0.0758433	0.608409	0.0140446	0.924519
PRTG	black	0.0509386	0.730972	0.389905	0.00615354	-0.283894	0.0505278	-0.0190632	0.897671	-0.149676	0.309921	0.0744441	0.615058	0.197041	0.17948	0.128436	0.384309	0.0595883	0.687452	0.850233	2.07e-14	0.505167	0.000250266	0.821915	8.05e-13	0.750392	8.23e-10	0.717522	9.54e-09	0.0891206	0.546927	0.492506	0.000376671	0.222598	0.128334	0.0203518	0.890794	-0.0614371	0.678273	-0.552842	4.61e-05	-0.220503	0.132061	-0.0675491	0.648261
PRY	black	0.0646581	0.662392	0.108721	0.461994	-0.137848	0.35013	0.123854	0.401637	-0.159929	0.277559	-0.265544	0.0681291	0.00248577	0.986622	0.028686	0.846533	0.0029918	0.983899	0.981171	1.68e-34	0.824099	6.21e-13	0.700749	2.93e-08	0.805921	4.84e-12	0.629349	1.66e-06	0.119389	0.418948	0.178816	0.223968	0.220272	0.132476	0.0428684	0.772348	-0.0215828	0.884233	-0.252243	0.0836993	0.0742897	0.615793	-0.00722774	0.961114
PSG8	black	0.0470291	0.750929	0.091418	0.5366	-0.117872	0.424928	0.0537515	0.716719	-0.076822	0.603777	-0.313117	0.0302371	-0.00965808	0.948054	0.0682948	0.644636	0.0323941	0.826982	0.602789	5.79e-06	0.578822	1.64e-05	0.34083	0.0177615	0.555272	4.2e-05	0.484832	0.000478936	0.160701	0.275214	0.158097	0.283171	0.368506	0.00996092	-0.158973	0.280477	-0.0995593	0.500781	-0.0438241	0.767413	0.175578	0.232607	0.186933	0.203295
PSKH1	black	0.135738	0.357627	0.0240988	0.870846	-0.111669	0.449865	0.123639	0.40246	-0.17134	0.244252	-0.0595566	0.68761	-0.0810886	0.583765	0.0529557	0.720742	0.0378534	0.798388	0.929376	1.55e-21	0.685712	7.53e-08	0.796792	1.25e-11	0.599467	6.72e-06	0.680028	1.06e-07	0.00871829	0.953103	0.0396659	0.78895	-0.0441853	0.76555	-0.0787778	0.594566	-0.0527666	0.721699	-0.367586	0.0101623	-0.0711335	0.63091	-0.04334	0.769911
PSMA7	black	0.117984	0.424484	0.117993	0.424447	-0.14769	0.316459	0.071479	0.629248	-0.162732	0.269113	-0.0948029	0.521558	0.0557653	0.706573	0.0665052	0.65335	0.0169985	0.908705	0.97889	2.28e-33	0.724835	5.7e-09	0.806773	4.42e-12	0.795704	1.4e-11	0.645085	7.45e-07	0.0618497	0.676231	0.177063	0.228617	0.0916408	0.535603	-0.0136663	0.926546	-0.0380767	0.797223	-0.402841	0.00452888	-0.085471	0.563528	0.00625992	0.966318
PSMC2	black	0.14493	0.325686	-0.38891	0.00629729	0.100686	0.495924	-0.0698084	0.637303	0.214304	0.14356	0.116186	0.431629	-0.109041	0.460666	0.0108378	0.941719	-0.0699263	0.636733	-0.717312	9.68e-09	-0.526785	0.000119875	-0.594982	8.2e-06	-0.643087	8.26e-07	-0.595002	8.19e-06	-0.229805	0.116118	-0.432072	0.00216465	-0.247947	0.0892822	-0.0885468	0.549522	-0.066359	0.654064	0.310314	0.0318291	-0.0564984	0.702892	0.102397	0.488591
PSMC3IP	black	0.0816279	0.581257	0.0779529	0.598443	-0.127763	0.386824	0.0874911	0.55431	-0.120876	0.413138	-0.217473	0.137593	0.125865	0.393976	0.0589914	0.690425	0.0522316	0.724409	0.975787	5.17e-32	0.801651	7.6e-12	0.73591	2.53e-09	0.767029	2.05e-10	0.674945	1.43e-07	0.0930235	0.529438	0.0776035	0.600089	0.0422073	0.775767	-0.0254696	0.863567	-0.0159194	0.914478	-0.266979	0.0665971	-0.0038493	0.979285	-0.0615031	0.677946
PSMD10	black	0.182096	0.215445	0.0377404	0.798977	-0.152786	0.299862	0.0905989	0.540271	-0.16007	0.277129	-0.104513	0.479604	-0.0128323	0.931018	0.125978	0.393546	-0.0173962	0.906578	0.952532	2.14e-25	0.726578	5.03e-09	0.773082	1.2e-10	0.747353	1.05e-09	0.616409	3.09e-06	0.0147493	0.920743	0.0461453	0.755464	0.0595971	0.687408	-0.0592124	0.689324	-0.028456	0.84775	-0.356083	0.0129915	-0.0626164	0.672442	-0.0532277	0.719366
PSMD7	black	-0.0304537	0.837201	-0.274128	0.0593696	0.100086	0.498509	0.0899694	0.543101	0.121923	0.409073	0.109691	0.457982	-0.0733979	0.620049	-0.0525975	0.722555	-0.112427	0.446776	-0.677281	1.25e-07	-0.494529	0.00035323	-0.558867	3.65e-05	-0.64842	6.25e-07	-0.595071	8.17e-06	-0.257145	0.0776654	-0.429403	0.00232188	-0.221065	0.131053	-0.0102232	0.945019	-0.038064	0.797289	0.300679	0.0378407	0.013628	0.926751	0.0838489	0.57098
PSME1	black	0.152593	0.300478	-0.101513	0.492373	-0.00742385	0.96006	-0.251259	0.0849535	0.197535	0.178369	0.242281	0.0970866	-0.0785909	0.595444	-0.0273872	0.853404	0.134096	0.363524	-0.665156	2.51e-07	-0.574163	1.98e-05	-0.440204	0.00174214	-0.589265	1.05e-05	-0.420622	0.00291293	-0.133726	0.364864	-0.308018	0.0331847	-0.364875	0.0107761	-0.00532927	0.971323	-0.108373	0.463435	0.153925	0.296229	-0.117353	0.426984	0.0895464	0.545006
PTAFR	black	0.0410154	0.781942	-0.0355297	0.810529	-0.015078	0.918983	0.120186	0.415828	-0.106503	0.471229	-0.525468	0.000125552	-0.0558343	0.706226	-0.055409	0.708365	0.0919917	0.534035	0.822296	7.7e-13	0.874039	5.05e-16	0.392321	0.00581635	0.684683	8.02e-08	0.428499	0.0023774	0.148094	0.315122	-0.0748735	0.613014	0.164031	0.265259	-0.00957578	0.948496	-0.0305809	0.83653	0.0980586	0.50729	0.339752	0.0181483	0.15071	0.306555
PTCH2	black	-0.082093	0.579098	0.0791621	0.592764	-0.0517437	0.726883	0.196628	0.180412	-0.136315	0.355566	-0.129652	0.379786	0.00614554	0.966933	-0.0311716	0.833417	-0.0615525	0.677701	0.393124	0.00570789	0.319566	0.0268241	0.263472	0.070391	0.379151	0.00786916	0.236786	0.105147	-0.148046	0.315281	0.160211	0.276701	0.18694	0.203277	-0.234481	0.108679	-0.117094	0.428014	-0.106543	0.471065	0.126115	0.393028	0.461715	0.000955453
PTCHD3	black	0.100062	0.498611	0.0883695	0.550325	-0.120571	0.414326	0.149239	0.311354	-0.215984	0.140374	-0.34719	0.0156177	-0.0447615	0.762581	-0.0418302	0.777719	0.0136131	0.926831	0.827303	4.22e-13	0.777142	8.32e-11	0.530134	0.000106477	0.527505	0.000116871	0.68281	8.98e-08	0.369015	0.00985085	0.13346	0.365825	0.273965	0.0595275	0.0358753	0.80872	-0.00494295	0.973401	-0.0804785	0.586609	0.164438	0.264059	-0.0475875	0.748069
PTENP1	black	0.0249013	0.866584	-0.149529	0.310403	0.0182206	0.902172	-0.0345545	0.815638	0.140326	0.341453	-0.254352	0.0810603	0.0419158	0.777276	0.00890923	0.952077	-0.146304	0.321072	0.322535	0.0253641	0.397444	0.00515428	0.101062	0.494309	0.117961	0.424575	-0.146327	0.320996	-0.320219	0.0264968	0.00135304	0.992718	0.0617853	0.676549	-0.0669304	0.651275	0.0929189	0.529904	0.0982111	0.506627	0.123751	0.402032	-0.0665882	0.652944
PTGER2	black	-0.0670761	0.650565	0.011643	0.937397	-0.0212472	0.886021	0.299824	0.0384166	-0.212303	0.147428	-0.343413	0.0168623	-0.0213514	0.885466	-0.0209073	0.887833	-0.0232883	0.875155	0.804696	5.51e-12	0.738626	2.06e-09	0.496302	0.000333777	0.808317	3.74e-12	0.629567	1.64e-06	0.173262	0.238922	0.13015	0.377942	0.364343	0.0109004	-0.0222975	0.880427	0.0182036	0.902263	-0.113922	0.440715	0.229072	0.117319	0.0313082	0.832697
PTH2R	black	0.213417	0.145265	0.207431	0.157161	-0.173005	0.239632	-0.0400487	0.78696	-0.216086	0.140181	0.0621019	0.674984	0.0185285	0.900527	0.020184	0.891689	-0.0361091	0.807497	0.889104	3.19e-17	0.564721	2.9e-05	0.836913	1.26e-13	0.60707	4.77e-06	0.52865	0.000112236	0.0474626	0.748708	0.349712	0.0148305	0.0635031	0.66807	0.0638253	0.666484	-0.0465809	0.753228	-0.513052	0.000192433	-0.184818	0.208548	-0.0502225	0.734614
PTPDC1	black	-0.0173441	0.906857	0.103958	0.481955	-0.12568	0.394677	0.135148	0.359741	-0.0957127	0.517551	-0.397953	0.00509216	0.0947535	0.521776	0.00528309	0.971571	-0.00738198	0.960285	0.878455	2.33e-16	0.832422	2.24e-13	0.514366	0.000184075	0.688722	6.26e-08	0.43202	0.00216763	0.0831517	0.574197	0.201923	0.168725	0.338111	0.018751	0.0192728	0.896552	0.0189674	0.898183	-0.0851646	0.564932	0.118416	0.422779	-0.0577691	0.696528
PTPLB	black	0.0171823	0.907721	-0.0680892	0.645634	0.1284	0.384444	-0.0418056	0.777847	-0.0323172	0.827386	0.266556	0.0670466	-0.12272	0.405993	-0.172391	0.241327	-0.030324	0.837885	-0.542757	6.73e-05	-0.545855	6e-05	-0.287368	0.0476525	-0.407996	0.00399464	-0.146462	0.320543	0.00341364	0.981629	-0.1517	0.303349	-0.335837	0.0196144	-0.230121	0.115603	-0.146246	0.321265	0.0394591	0.790025	-0.104366	0.480223	-0.107471	0.467185
PTPN7	black	-0.0523473	0.723822	0.369738	0.00969651	-0.180212	0.220313	-0.0164698	0.911533	-0.128363	0.384579	-0.223	0.127629	0.054585	0.712514	-0.0648332	0.661532	0.102342	0.488827	0.711053	1.49e-08	0.606038	5e-06	0.505103	0.000250796	0.670023	1.9e-07	0.609433	4.28e-06	0.28291	0.0513672	0.217653	0.137258	0.236773	0.105167	-0.0174695	0.906186	0.0576022	0.697362	-0.180952	0.218391	0.0798592	0.589501	0.0769889	0.602989
PTPRC	black	-0.0982834	0.506313	0.33978	0.0181383	-0.0380073	0.797585	-0.289658	0.0458307	0.0734182	0.619952	-0.107479	0.467152	-0.0311648	0.833453	0.145579	0.323502	0.394488	0.00552774	0.299104	0.0389066	0.234614	0.108472	0.216102	0.140152	0.28012	0.0538088	0.213571	0.144968	0.266982	0.0665937	0.215054	0.142132	0.175309	0.233332	0.0104956	0.943556	-0.0379402	0.797935	-0.0855311	0.563252	0.112031	0.448388	0.324751	0.0243184
PTPRCAP	black	-0.13791	0.349914	0.100655	0.496055	-0.249557	0.0871566	0.184456	0.209456	0.0998224	0.499645	-0.175605	0.232531	-0.0800561	0.588581	0.269263	0.0642155	0.386771	0.00661622	0.499308	0.000302995	0.432485	0.00214121	0.348647	0.0151587	0.488665	0.000425092	0.565703	2.79e-05	0.337125	0.0191214	0.110688	0.453879	0.326229	0.0236416	0.0559017	0.705888	-0.115967	0.432503	-0.105914	0.473701	0.155561	0.291064	0.241629	0.0980168
PTPRS	black	0.00162913	0.991232	0.428023	0.00240709	-0.194656	0.18491	-0.00872609	0.953061	-0.234185	0.109138	0.0935049	0.527301	-0.0145952	0.921568	0.0633713	0.668719	-0.0546759	0.712056	0.78064	6.03e-11	0.449105	0.00136515	0.764907	2.46e-10	0.578531	1.66e-05	0.528342	0.000113464	0.0527438	0.721814	0.488811	0.000423153	0.213619	0.144876	0.0729112	0.622377	0.000974895	0.994753	-0.532306	9.85e-05	-0.146037	0.321966	-0.0126872	0.931795
PTS	black	0.158272	0.282631	-0.0866632	0.558079	-0.168886	0.251175	0.016193	0.913014	0.0751421	0.611737	0.0716191	0.628575	0.00626776	0.966275	0.155754	0.290458	0.0647291	0.662043	0.644393	7.72e-07	0.420664	0.00290984	0.60564	5.09e-06	0.528408	0.000113198	0.405548	0.00424099	-0.343891	0.0167004	-0.194236	0.185877	-0.229044	0.117364	-0.0812195	0.583156	-0.0635874	0.667655	-0.33231	0.0210195	-0.146963	0.318872	0.0454105	0.759241
PTTG3P	black	0.23831	0.102862	0.0168613	0.909438	-0.0689013	0.641693	-0.0252065	0.864963	-0.164725	0.263212	0.21272	0.146615	-0.0382305	0.796422	0.174977	0.234235	0.0463621	0.754351	0.829931	3.06e-13	0.472119	0.000704393	0.86756	1.49e-15	0.46969	0.000757003	0.534159	9.22e-05	-0.0466243	0.753005	0.0606888	0.681983	-0.165285	0.261572	-0.0784986	0.595878	-0.081564	0.581554	-0.563615	3.03e-05	-0.348798	0.0151118	-0.0748633	0.613063
PVRIG	black	-0.0348774	0.813945	0.033716	0.820036	-0.0966134	0.513599	0.128979	0.382283	-0.029945	0.839884	-0.429699	0.00230399	-0.00635761	0.965792	0.0226069	0.87878	0.0585609	0.692572	0.808731	3.57e-12	0.815307	1.72e-12	0.434836	0.00201187	0.608527	4.46e-06	0.453895	0.001194	0.214325	0.143521	0.141334	0.33796	0.370929	0.0094467	0.0462098	0.755133	-0.0480121	0.745895	-0.012759	0.93141	0.210227	0.151519	0.0632557	0.669289
PXDNL	black	-0.0606021	0.682413	0.385383	0.00683065	-0.102778	0.486968	0.0161289	0.913357	-0.241504	0.0981962	-0.310427	0.0317635	0.05466	0.712136	0.0238957	0.871925	-0.0854054	0.563828	0.670962	1.8e-07	0.607084	4.77e-06	0.402064	0.00461456	0.597281	7.41e-06	0.406405	0.00415321	0.362261	0.0113981	0.490635	0.000399591	0.512493	0.000196091	0.064462	0.663354	0.074352	0.615496	-0.12752	0.387735	0.130373	0.377119	-0.0127084	0.931682
PYDC1	black	-0.0153451	0.917552	0.119404	0.418889	-0.135303	0.359184	0.228724	0.117891	-0.193846	0.186781	-0.164816	0.262944	-0.0383011	0.796053	0.0671194	0.650354	0.0911728	0.537697	0.871228	8.13e-16	0.678545	1.16e-07	0.704371	2.32e-08	0.689857	5.84e-08	0.865132	2.2e-15	0.28784	0.0472725	0.137371	0.351817	0.0749002	0.612887	0.00168333	0.99094	-0.0278519	0.850944	-0.277982	0.0557428	0.0608313	0.681276	-0.0706319	0.633327
PYGB	black	0.0479013	0.746462	-0.134279	0.362864	0.12106	0.412419	-0.286244	0.0485679	0.245133	0.0930949	0.313938	0.0297834	0.189393	0.197304	0.00693721	0.962676	-0.0822071	0.578569	-0.471775	0.000711648	-0.468067	0.000794095	-0.245818	0.092156	-0.437996	0.00184892	-0.388172	0.00640576	-0.405197	0.00427733	-0.291983	0.04404	-0.326114	0.0236936	-0.125505	0.39534	0.0656315	0.65762	-0.00218788	0.988225	-0.330907	0.0216016	-0.0885477	0.549518
PYGM	black	0.0598696	0.686053	0.0544907	0.712989	-0.224521	0.124983	0.203185	0.166022	-0.0938543	0.525752	0.132096	0.370792	0.045833	0.757068	0.0558926	0.705934	0.0690239	0.641099	0.741686	1.63e-09	0.421443	0.00285259	0.770699	1.49e-10	0.63303	1.38e-06	0.821646	8.31e-13	0.0897755	0.543974	0.123232	0.404022	-0.0265137	0.858031	-0.183491	0.211891	-0.0142856	0.923227	-0.487406	0.000442141	-0.152243	0.301603	-0.0255066	0.863371
PYY2	black	0.0550505	0.710169	0.170945	0.245359	-0.15341	0.297868	0.088587	0.54934	-0.163695	0.266252	-0.191062	0.193311	0.00308616	0.983391	0.0382815	0.796156	-0.0187547	0.899319	0.951263	3.86e-25	0.749767	8.65e-10	0.716573	1.02e-08	0.819915	1.02e-12	0.555876	4.1e-05	0.0497729	0.736905	0.234625	0.108455	0.230007	0.11579	0.039249	0.791118	-0.0232743	0.875229	-0.322434	0.0254126	0.037147	0.802074	0.0075229	0.959527
R3HDM2	black	0.123513	0.402942	0.185269	0.20742	-0.156502	0.288117	0.039921	0.787624	-0.196737	0.180164	-0.0169041	0.909209	-0.00212963	0.988538	0.0231102	0.876102	-0.042223	0.775686	0.952283	2.4e-25	0.661407	3.09e-07	0.827873	3.94e-13	0.739818	1.88e-09	0.569749	2.37e-05	0.019076	0.897603	0.224849	0.12442	0.0935864	0.526939	-0.0367005	0.804405	-0.0287812	0.84603	-0.465803	0.000848564	-0.130792	0.375574	-0.000300175	0.998384
RAB10	black	-0.0661904	0.654887	-0.00426281	0.97706	0.136421	0.355188	-0.127289	0.388604	0.0616762	0.677089	0.516896	0.000168896	-0.106602	0.470818	0.0539338	0.715798	0.0507542	0.731909	-0.760557	3.57e-10	-0.818658	1.18e-12	-0.34385	0.016714	-0.642317	8.6e-07	-0.466275	0.000836927	-0.126315	0.392272	-0.0718439	0.627494	-0.278178	0.0555629	0.0568473	0.701143	0.218771	0.135202	-0.0991261	0.502656	-0.257344	0.0774279	0.0606857	0.681998
RAB14	black	0.0855727	0.563062	-0.0607729	0.681565	-0.0191981	0.896951	0.166556	0.257868	-0.166424	0.258253	-0.264742	0.0689975	-0.187286	0.202427	0.0186279	0.899996	0.0491695	0.739982	0.802432	7e-12	0.700729	2.94e-08	0.563052	3.1e-05	0.660839	3.19e-07	0.621673	2.41e-06	0.130691	0.375946	-0.0421684	0.775968	0.00046709	0.997486	-0.100694	0.495889	0.0352002	0.812254	-0.132649	0.368773	0.192162	0.190711	-0.0154489	0.916997
RAB1C	black	0.127388	0.38823	-0.0123508	0.9336	-0.0465986	0.753137	-0.0444788	0.764037	-0.0275044	0.852784	-0.164923	0.262632	0.160068	0.277136	0.0347804	0.814454	-0.00147064	0.992085	0.655313	4.32e-07	0.572585	2.11e-05	0.493913	0.000360227	0.347669	0.0154653	0.466563	0.000829923	0.00259822	0.986017	-0.0911698	0.537711	-0.240106	0.100217	-0.0657102	0.657235	0.0508119	0.731615	-0.114941	0.436611	-0.00916335	0.950711	-0.102332	0.488868
RAB3C	black	0.0903969	0.541178	0.248298	0.0888165	-0.217792	0.137001	0.0521179	0.724985	-0.179467	0.222257	0.170716	0.246001	0.0590617	0.690075	0.0770887	0.602517	0.099691	0.500212	0.811633	2.6e-12	0.439425	0.00177918	0.864742	2.34e-15	0.575093	1.91e-05	0.77552	9.65e-11	0.0723893	0.624877	0.264978	0.0687415	-0.13794	0.349808	-0.0290106	0.844818	-0.0777062	0.599605	-0.563113	3.09e-05	-0.244706	0.0936847	-0.00161462	0.99131
RAB40A	black	0.0758702	0.608281	0.298735	0.03916	-0.17098	0.245261	-0.0106299	0.942835	-0.200063	0.172765	0.018931	0.898377	0.034112	0.817958	0.0450353	0.761171	-0.0599499	0.685653	0.877108	2.96e-16	0.56257	3.16e-05	0.786417	3.49e-11	0.819429	1.08e-12	0.535618	8.75e-05	0.0455339	0.758606	0.387123	0.00656282	0.221091	0.131007	0.040083	0.786782	-0.0279292	0.850535	-0.509299	0.000218248	-0.101463	0.492586	0.0609761	0.680557
RAB43	black	0.10466	0.478982	-0.128926	0.382482	0.00190813	0.98973	0.0232842	0.875177	5.37e-05	0.999711	0.0190077	0.897967	0.142571	0.333706	0.0504559	0.733426	-0.0155447	0.916483	0.625247	2.02e-06	0.451623	0.00127265	0.561553	3.29e-05	0.437854	0.00185599	0.29991	0.0383582	-0.169259	0.250114	-0.243112	0.0959099	-0.372566	0.00911251	-0.0399518	0.787464	-0.100464	0.496876	-0.253001	0.0827423	-0.143767	0.329627	-0.0980524	0.507317
RAB4B	black	0.0089519	0.951848	-0.290992	0.0447964	0.0639299	0.66597	0.127646	0.387262	0.0979187	0.5079	-0.327212	0.0231998	0.0402935	0.785689	0.00504136	0.972871	0.192877	0.189035	0.655534	4.27e-07	0.694736	4.31e-08	0.383582	0.00711775	0.304224	0.0355284	0.422928	0.00274612	-0.0684278	0.64399	-0.413336	0.0035003	-0.376801	0.00829489	-0.106998	0.469161	0.117376	0.426892	0.0926388	0.53115	0.0845167	0.567906	-0.0894911	0.545255
RAB6B	black	0.0896124	0.544709	0.0841727	0.569489	-0.162775	0.268984	0.125125	0.396786	-0.1376	0.351008	-0.237831	0.103577	-0.0143987	0.922621	0.0335632	0.820838	-0.0304777	0.837074	0.959066	7.6e-27	0.791293	2.17e-11	0.6959	4e-08	0.813531	2.11e-12	0.586195	1.2e-05	0.038808	0.793413	0.119275	0.419398	0.170568	0.246415	-0.00288714	0.984462	-0.0204501	0.89027	-0.261038	0.0731222	0.0758339	0.608453	-0.0146496	0.921277
RAB9B	black	0.0421239	0.776199	0.177154	0.228371	-0.14187	0.336115	0.0847782	0.566705	-0.164409	0.264144	-0.236834	0.105075	-0.00164182	0.991164	0.0700248	0.636257	-0.00300447	0.98383	0.970316	5.29e-30	0.794501	1.58e-11	0.70762	1.87e-08	0.814013	1.99e-12	0.61055	4.07e-06	0.126719	0.390749	0.226953	0.120842	0.268446	0.0650599	0.0246128	0.868116	-0.0195841	0.894891	-0.28621	0.0485955	0.0698713	0.636998	0.0194804	0.895444
RABGAP1L	black	-0.260798	0.0733962	0.285236	0.049401	-0.151045	0.305468	0.0857497	0.562251	0.0383164	0.795974	0.214743	0.142724	0.17689	0.229077	-0.0995311	0.500903	0.0137255	0.926229	-0.575135	1.9e-05	-0.558689	3.68e-05	-0.3449	0.0163626	-0.366505	0.0104034	-0.299839	0.0384062	-0.0113363	0.939043	0.192232	0.190547	0.028317	0.848484	0.0153925	0.917298	0.0738401	0.617937	0.0349451	0.81359	-0.0141687	0.923853	-0.0141803	0.923791
RABIF	black	-0.10793	0.465275	-0.000515575	0.997225	-0.0962743	0.515085	0.300672	0.0378456	-0.0879974	0.552011	-0.475848	0.000630013	0.0531498	0.71976	-0.0626192	0.672428	0.0085087	0.954229	0.690564	5.59e-08	0.737751	2.2e-09	0.316421	0.0284456	0.705629	2.13e-08	0.53599	8.63e-05	0.150976	0.30569	0.0936785	0.526531	0.417361	0.00316414	0.0721277	0.626132	-0.0597124	0.686834	0.0769802	0.60303	0.314337	0.0295648	0.01413	0.924061
RAD17	black	0.18082	0.218733	0.212115	0.147794	-0.198267	0.176733	0.013168	0.929218	-0.215039	0.14216	-0.102591	0.487764	0.0191345	0.897291	-0.0303875	0.83755	-0.0685323	0.643483	0.866825	1.68e-15	0.673476	1.56e-07	0.70134	2.82e-08	0.4716	0.000715349	0.50405	0.000259626	0.14337	0.330976	0.278615	0.0551643	0.202809	0.166825	0.0075378	0.959447	-0.0334119	0.821633	-0.331948	0.0211687	-0.112154	0.447887	-0.0281226	0.849512
RAD50	black	0.114261	0.439347	-0.0214237	0.885081	-0.0781702	0.597421	0.123109	0.404496	-0.136028	0.356591	-0.176744	0.229468	0.0815023	0.581841	0.129655	0.379775	-0.0226613	0.87849	0.746617	1.11e-09	0.624947	2.05e-06	0.530995	0.000103258	0.622632	2.3e-06	0.361401	0.0116092	0.0417144	0.778319	0.14323	0.331455	0.282898	0.0513772	-0.0529092	0.720977	-0.0203662	0.890718	-0.214584	0.143026	0.00394715	0.978758	-0.0288592	0.845618
RAD54B	black	0.104424	0.479979	-0.0719341	0.627061	-0.153659	0.297076	-0.097139	0.5113	0.208548	0.15489	-0.10482	0.478306	0.336575	0.0193306	0.0566976	0.701893	0.055654	0.707133	0.440041	0.00174985	0.393443	0.00566534	0.344085	0.016635	0.165478	0.261005	0.304632	0.0352699	0.0160089	0.913999	-0.21535	0.141571	-0.345144	0.0162818	0.0114654	0.93835	-0.0655456	0.658041	-0.0420441	0.776612	-0.0277531	0.851467	-0.149913	0.309148
RAET1K	black	-0.00549176	0.970449	0.247134	0.0903708	-0.161233	0.273607	0.0853003	0.56431	-0.168665	0.251806	-0.0423397	0.775082	0.0345796	0.815506	0.00292906	0.984236	-0.0635749	0.667717	0.669584	1.95e-07	0.437324	0.00188258	0.607848	4.6e-06	0.554589	4.31e-05	0.716463	1.03e-08	0.210514	0.150949	0.476609	0.00061572	0.185187	0.207625	0.166841	0.257044	-0.0187695	0.89924	-0.351364	0.0143337	-0.0437966	0.767554	-0.0831019	0.574427
RAGE	black	-0.0513272	0.728997	-0.0568706	0.701026	-0.0523974	0.723569	0.228231	0.118707	-0.0607934	0.681464	-0.567673	2.58e-05	-0.0576109	0.697319	-0.109667	0.458081	0.00191054	0.989717	0.715111	1.13e-08	0.818845	1.15e-12	0.266764	0.0668254	0.709948	1.6e-08	0.442425	0.00164028	0.125069	0.396998	-0.13822	0.348819	0.227645	0.119682	0.0266857	0.857119	-0.0218909	0.882592	0.182777	0.213704	0.405137	0.00428366	-0.068813	0.642121
RAMP2	black	0.0731337	0.621312	0.117723	0.425516	-0.172581	0.240801	-0.0773854	0.601117	0.0493822	0.738896	0.0563945	0.703414	0.0385881	0.794558	0.587019	1.16e-05	0.204519	0.163201	0.673354	1.57e-07	0.44259	0.00163294	0.636928	1.13e-06	0.351348	0.0143383	0.432504	0.00214012	0.0836735	0.571789	0.17237	0.241385	0.0433466	0.769877	0.111832	0.449198	-0.0956651	0.51776	-0.374637	0.00870443	-0.212476	0.147091	-0.026484	0.858188
RANBP6	black	0.0977439	0.508661	-0.0477796	0.747085	-0.0635676	0.667752	0.0985952	0.504958	-0.0836288	0.571995	0.0428679	0.77235	-0.0357469	0.809392	0.0827123	0.576229	0.12002	0.416476	0.835981	1.42e-13	0.553183	4.55e-05	0.796738	1.26e-11	0.600901	6.31e-06	0.732683	3.22e-09	0.0351309	0.812617	-0.0369373	0.803169	-0.225994	0.122463	-0.0630419	0.670343	-0.0975876	0.509342	-0.411046	0.00370527	-0.0835291	0.572455	-0.0545466	0.712707
RAP1B	black	0.142323	0.334558	-0.0219625	0.88221	-0.0995133	0.50098	0.0573645	0.698552	-0.0798516	0.589536	-0.316475	0.0284173	-0.0292736	0.843429	0.0291688	0.843982	0.000806448	0.99566	0.921368	1.68e-20	0.853174	1.36e-14	0.600979	6.29e-06	0.536546	8.46e-05	0.416643	0.00322195	0.104073	0.481465	-0.00353373	0.980983	0.107745	0.466043	-0.00326812	0.982412	0.00961333	0.948294	-0.120789	0.413477	0.0608246	0.681309	-0.0419302	0.777201
RARRES3	black	-0.0187714	0.899229	-0.200493	0.171825	0.0458203	0.757134	0.0239709	0.871526	0.152189	0.301774	0.120011	0.416511	0.137692	0.350682	-0.240336	0.0998829	0.048071	0.745594	-0.631437	1.49e-06	-0.488768	0.000423716	-0.486062	0.000461028	-0.544058	6.42e-05	-0.376324	0.0083837	-0.0341302	0.817862	-0.169288	0.250031	-0.222898	0.127807	-0.13458	0.361779	0.0602839	0.683993	0.22488	0.124367	-0.0718063	0.627675	-0.0230033	0.876671
RASA3	black	0.0596215	0.687287	0.293513	0.0428928	-0.181451	0.217103	-0.00348099	0.981266	-0.175399	0.233088	0.194237	0.185875	0.0199917	0.892715	0.0876256	0.553699	-0.0547014	0.711927	0.797145	1.21e-11	0.399941	0.00485605	0.845352	4.1e-14	0.744859	1.28e-09	0.660692	3.22e-07	0.00950908	0.948854	0.394087	0.0055802	0.0632841	0.669149	0.0582868	0.69394	-0.0981494	0.506895	-0.629081	1.68e-06	-0.227937	0.119196	-0.0142215	0.923571
RASAL2	black	0.146168	0.321527	-0.0317239	0.830508	-0.0694844	0.638869	-0.046673	0.752756	-0.00280706	0.984893	-0.355215	0.01323	0.0098694	0.946919	-0.0163337	0.912261	0.0406475	0.783851	0.745872	1.18e-09	0.768732	1.77e-10	0.419568	0.00299213	0.232622	0.11159	0.226305	0.121935	0.0947254	0.521899	0.0133668	0.928152	0.0987699	0.5042	0.0352269	0.812114	-0.0291161	0.844261	0.0160902	0.913564	0.0343222	0.816856	-0.0161987	0.912983
RASSF5	black	0.112881	0.444932	0.0324204	0.826843	-0.137425	0.351627	0.126053	0.393262	-0.134372	0.362529	-0.177592	0.227205	-0.0368219	0.803772	0.0681278	0.645447	0.0652029	0.65972	0.961769	1.63e-27	0.776438	8.87e-11	0.734521	2.81e-09	0.747783	1.01e-09	0.580397	1.53e-05	0.0810736	0.583835	0.0335203	0.821063	0.0913374	0.53696	0.0544911	0.712987	0.0520044	0.72556	-0.293328	0.0430303	0.0239098	0.87185	-0.0183798	0.901321
RAVER1	black	-0.174585	0.2353	0.106724	0.470307	0.0586414	0.692171	-0.100774	0.495544	0.108354	0.463513	0.187103	0.202877	-0.0542171	0.714369	-0.0479591	0.746166	0.0054911	0.970452	-0.40343	0.00446475	-0.41414	0.00343078	-0.236384	0.105757	-0.249357	0.0874192	-0.357125	0.0127102	-0.0125834	0.932353	0.0879805	0.552088	-0.092275	0.532771	0.256425	0.0785292	0.156553	0.287959	-0.00328445	0.982324	0.0209638	0.887532	0.242219	0.0971744
RAX	black	-0.0235786	0.873611	0.354715	0.0133692	-0.256342	0.0786295	0.106778	0.47008	-0.187392	0.202167	-0.301647	0.0371973	0.0595401	0.687692	-0.0168887	0.909292	0.0123829	0.933428	0.770199	1.55e-10	0.671053	1.79e-07	0.511382	0.000203557	0.654462	4.52e-07	0.612537	3.71e-06	0.336191	0.0194777	0.374062	0.00881606	0.349179	0.0149941	0.0671931	0.649995	0.00012407	0.999332	-0.156793	0.28721	0.121253	0.411672	-0.0618337	0.67631
RBBP8	black	0.098838	0.503905	-0.279115	0.0547106	0.000394875	0.997875	0.253376	0.0822735	-0.0636175	0.667507	-0.1281	0.385565	0.0641555	0.66486	-0.0595924	0.687432	0.0173748	0.906692	0.58247	1.4e-05	0.495233	0.00034538	0.430567	0.00225215	0.367037	0.010284	0.309176	0.0324948	-0.0610187	0.680346	-0.162408	0.27008	-0.0646121	0.662617	-0.0831534	0.57419	-0.183092	0.212904	-0.105143	0.476943	0.0771402	0.602274	0.184895	0.208354
RBM12	black	0.107893	0.46543	-0.0498827	0.736345	0.0612018	0.679439	-0.0239036	0.871884	-0.0938571	0.525739	-0.0951853	0.519871	-0.0775713	0.600241	0.0123818	0.933434	0.0760206	0.607569	0.744098	1.35e-09	0.59155	9.52e-06	0.592547	9.12e-06	0.521308	0.000145129	0.315171	0.0291129	0.0561204	0.704789	-0.163086	0.268058	-0.149813	0.309473	-0.152561	0.300582	-0.0375613	0.799911	-0.221609	0.130083	0.0512902	0.729185	0.0923183	0.532578
RBM19	black	0.112775	0.445359	0.145675	0.323179	-0.140144	0.342087	0.107819	0.465738	-0.227384	0.120119	-0.164223	0.26469	-0.0103034	0.944588	0.0300357	0.839406	-0.0066915	0.963997	0.973848	2.98e-31	0.760512	3.58e-10	0.771289	1.41e-10	0.726614	5.02e-09	0.737246	2.29e-09	0.139291	0.345061	0.227321	0.120224	0.140368	0.341309	0.0186992	0.899615	-0.0132044	0.929022	-0.338251	0.018699	-0.0313783	0.832328	-0.0983726	0.505925
RBM22	black	0.228222	0.118723	-0.245755	0.0922419	0.087956	0.552199	-0.178869	0.223828	0.104908	0.477936	0.406866	0.00410667	-0.150611	0.306875	0.0184991	0.900684	-0.100514	0.496665	-0.706076	2.07e-08	-0.692332	5.01e-08	-0.392873	0.0057417	-0.637882	1.08e-06	-0.561013	3.36e-05	-0.169388	0.249749	-0.32026	0.0264765	-0.403841	0.00442054	-0.0339904	0.818596	-0.116024	0.432275	0.0228275	0.877606	-0.233448	0.11029	0.0629536	0.670778
RBM4	black	0.139182	0.345442	0.0683551	0.644343	-0.2167	0.139031	0.155806	0.290295	-0.149013	0.312096	-0.199151	0.174772	0.0584538	0.693107	0.0568136	0.701312	0.0523531	0.723793	0.957087	2.2e-26	0.774805	1.03e-10	0.736813	2.37e-09	0.7492	9.05e-10	0.718908	8.66e-09	0.107119	0.468655	0.0630274	0.670414	0.0754337	0.610352	-0.0660525	0.655561	-0.0779491	0.598462	-0.271776	0.0616748	0.0449268	0.76173	-0.0387948	0.793482
RBM45	black	0.14565	0.323264	0.0956623	0.517772	-0.13805	0.34942	0.0525479	0.722806	-0.159138	0.279973	0.000423451	0.997721	-0.00864656	0.953488	0.0945457	0.522693	-0.00173227	0.990677	0.911626	2.21e-19	0.628081	1.76e-06	0.793971	1.66e-11	0.755787	5.31e-10	0.515514	0.000177042	-0.035705	0.809611	0.162476	0.269876	0.126582	0.391264	0.00695618	0.962574	-0.0773249	0.601403	-0.457974	0.00106365	-0.12314	0.404375	-0.024463	0.868911
RBM6	black	0.0117726	0.936702	-0.162329	0.270318	0.105385	0.475927	-0.144187	0.328198	0.187849	0.20105	0.318398	0.0274168	0.259421	0.0749831	0.0522225	0.724454	0.0592506	0.689133	-0.622562	2.31e-06	-0.576377	1.81e-05	-0.371971	0.00923284	-0.511821	0.000200576	-0.491953	0.000383315	-0.209096	0.153783	-0.249787	0.0868569	-0.321124	0.0260496	0.0247355	0.867464	0.0139944	0.924788	0.0460681	0.75586	-0.278818	0.0549799	-0.133749	0.364781
RBMX	black	0.214688	0.142827	-0.291641	0.0442994	-0.00526013	0.971695	-0.186742	0.203766	0.261483	0.0726162	0.297226	0.0402101	-0.0563595	0.703589	0.18422	0.210048	0.171729	0.243167	-0.456844	0.00109843	-0.435117	0.00199687	-0.252068	0.0839205	-0.389339	0.00623502	-0.521789	0.00014273	-0.277794	0.0559156	-0.382472	0.00729996	-0.283607	0.050771	-0.0971068	0.511441	-0.108727	0.461967	0.0190814	0.897574	-0.202227	0.168072	0.0452122	0.760261
RBP2	black	0.181658	0.21657	0.236784	0.10515	-0.360483	0.0118384	0.115279	0.435257	-0.18278	0.213697	-0.0022639	0.987816	0.142219	0.334916	-0.04355	0.768827	-0.147117	0.318359	0.702781	2.57e-08	0.446969	0.00144827	0.615977	3.16e-06	0.724062	6.02e-09	0.413886	0.00345258	-0.120094	0.416188	0.432764	0.00212549	0.363591	0.0110779	-0.064328	0.664013	0.0778442	0.598955	-0.421042	0.0028819	-0.0497612	0.736964	-0.0063979	0.965576
RBPMS	black	0.1444	0.327478	-0.015975	0.91418	-0.0553855	0.708483	0.0797687	0.589924	-0.151859	0.302836	-0.314165	0.0296588	-0.0846178	0.567442	-0.0347433	0.814648	-0.0898587	0.543599	0.819549	1.06e-12	0.751707	7.4e-10	0.520859	0.0001474	0.631908	1.46e-06	0.429211	0.0023336	0.0709225	0.631926	-0.018239	0.902073	0.061462	0.67815	-0.0945657	0.522605	-0.0683783	0.64423	-0.0905754	0.540377	0.122024	0.40868	-0.104012	0.481723
RCADH5	black	0.127304	0.388548	0.1069	0.469572	-0.0660398	0.655623	-0.0998824	0.499386	-0.0747381	0.613658	-0.14456	0.326937	0.0444888	0.763985	0.0175771	0.905611	0.0450828	0.760926	0.793144	1.81e-11	0.659509	3.43e-07	0.586243	1.2e-05	0.437924	0.0018525	0.25276	0.0830456	0.0842091	0.569321	0.0724633	0.624522	-0.0137344	0.926181	-0.0442449	0.765243	-0.0735679	0.619237	-0.226679	0.121303	-0.164291	0.26449	0.022544	0.879115
RCBTB2	black	0.152963	0.299295	0.0585604	0.692575	-0.13118	0.374145	0.0403073	0.785617	-0.124187	0.400363	0.00555272	0.970121	-0.0233782	0.874677	0.127002	0.389682	0.109219	0.459933	0.938367	7.43e-23	0.657748	3.78e-07	0.840661	7.72e-14	0.603688	5.56e-06	0.648403	6.25e-07	0.0611613	0.679639	0.117977	0.424511	-0.0313438	0.83251	-0.0301699	0.838698	-0.087026	0.556426	-0.442872	0.00162048	-0.178455	0.224919	-0.0394046	0.790308
RCHY1	black	0.0333047	0.822196	0.078293	0.596844	-0.0797473	0.590024	0.107464	0.467217	-0.138236	0.348765	-0.291227	0.0446156	0.0406013	0.78409	0.0032484	0.982518	0.0345655	0.81558	0.938085	8.23e-23	0.816081	1.58e-12	0.644444	7.7e-07	0.75998	3.74e-10	0.540821	7.23e-05	0.0646405	0.662478	0.0531826	0.719594	0.0948857	0.521192	-0.0681096	0.645535	-0.0379974	0.797637	-0.184248	0.209978	0.0989775	0.5033	0.05371	0.716929
RCN2	black	0.162598	0.269511	-0.267718	0.0658193	0.0671753	0.650081	-0.248682	0.0883075	0.279563	0.0543075	0.0592756	0.689009	0.322009	0.025618	0.101556	0.492188	0.0386101	0.794444	-0.354802	0.0133448	-0.222709	0.128139	-0.305766	0.0345598	-0.356116	0.0129827	-0.326617	0.0234663	-0.0950359	0.52053	-0.276359	0.0572474	-0.168413	0.252525	-0.093737	0.526272	-0.163462	0.266943	0.175872	0.231813	-0.201753	0.169091	-0.0336425	0.820422
REEP3	black	0.0690676	0.640887	0.0337204	0.820013	-0.101278	0.493381	0.124232	0.400188	-0.124849	0.397834	-0.450138	0.00132651	-0.000743565	0.995998	-0.0561186	0.704798	-0.0318215	0.829994	0.916768	5.89e-20	0.902105	2.09e-18	0.513216	0.00019137	0.740693	1.76e-09	0.468247	0.000789917	0.0924815	0.531851	0.0486776	0.742493	0.252933	0.0828285	0.00538077	0.971046	0.0462758	0.754794	-0.0336594	0.820333	0.210025	0.151922	-0.00559504	0.969893
REPS1	black	0.075045	0.612199	0.145368	0.324212	-0.108418	0.46325	0.0621599	0.674697	-0.175955	0.231587	-0.0552383	0.709224	0.110206	0.455862	-0.0180453	0.903108	0.0812581	0.582977	0.730821	3.69e-09	0.535869	8.67e-05	0.631274	1.51e-06	0.537018	8.31e-05	0.642459	8.53e-07	0.0784177	0.596258	0.0394193	0.790232	-0.095417	0.518851	-0.0552161	0.709335	0.0432815	0.770214	-0.290392	0.0452593	-0.123286	0.403816	0.0762477	0.606493
REXO1L5P	black	0.14471	0.32643	0.049932	0.736094	-0.156853	0.287024	0.13912	0.345661	-0.177598	0.227189	-0.0893279	0.545992	-0.0518568	0.726309	0.0632825	0.669156	0.0486354	0.742709	0.942419	1.63e-23	0.702806	2.57e-08	0.797402	1.18e-11	0.708998	1.7e-08	0.800219	8.82e-12	0.126027	0.393361	0.0610553	0.680165	-0.0198686	0.893372	-0.0309777	0.834439	-0.059727	0.686762	-0.362735	0.011283	-0.0620696	0.675143	-0.0402985	0.785663
RFFL	black	0.0304508	0.837216	0.158999	0.280397	-0.0657032	0.65727	0.173524	0.238201	-0.293075	0.0432184	0.0770117	0.602881	-0.0178032	0.904402	0.0787578	0.594661	0.0199311	0.893039	0.827769	3.99e-13	0.497643	0.000319705	0.814066	1.98e-12	0.723367	6.33e-09	0.738668	2.06e-09	0.077092	0.602502	0.206474	0.159127	-0.048198	0.744944	-0.0658475	0.656564	0.0162847	0.912523	-0.492419	0.000377706	-0.119124	0.41999	-0.0772797	0.601616
RFNG	black	0.0166688	0.910468	-0.100128	0.498327	0.174365	0.235899	-0.166561	0.257855	0.0759583	0.607864	0.35468	0.013379	0.117753	0.425397	-0.0449012	0.761861	-0.107161	0.46848	-0.624091	2.14e-06	-0.601472	6.15e-06	-0.339357	0.018292	-0.618547	2.79e-06	-0.477325	0.000602547	-0.0830651	0.574597	-0.26013	0.0741625	-0.501963	0.00027797	0.108736	0.461931	-0.129977	0.378582	0.0392135	0.791303	-0.279921	0.0539867	-0.0967008	0.513217
RFPL4B	black	0.0427115	0.773159	0.235225	0.107529	-0.144071	0.328593	0.025711	0.862287	-0.164182	0.264811	-0.10014	0.498274	0.0371041	0.802298	0.0457467	0.757512	-0.0240665	0.871018	0.909527	3.7e-19	0.660404	3.27e-07	0.737862	2.19e-09	0.847613	2.99e-14	0.535251	8.86e-05	0.039451	0.790067	0.282559	0.051669	0.199061	0.174973	0.0227141	0.87821	-0.0324449	0.826715	-0.398543	0.00502105	-0.0312218	0.833152	0.0244846	0.868796
RFX3	black	0.0395167	0.789725	0.266385	0.0672278	-0.176264	0.230757	0.134896	0.360645	-0.266144	0.0674853	0.0467864	0.752174	0.00739038	0.96024	0.0438314	0.767375	0.0375761	0.799834	0.886264	5.53e-17	0.553181	4.55e-05	0.853527	1.29e-14	0.713136	1.29e-08	0.857185	7.51e-15	0.19013	0.195534	0.365893	0.0105419	0.0941551	0.52442	-0.0307154	0.835821	-0.0386605	0.794181	-0.51389	0.000187062	-0.118258	0.4234	-0.0329208	0.824213
RGAG1	black	-0.0199825	0.892765	-0.00713902	0.961591	-0.110488	0.454704	0.222043	0.129313	-0.080093	0.588408	-0.265181	0.068521	-0.09108	0.538113	0.0993443	0.501711	0.20551	0.161126	0.862968	3.1e-15	0.743054	1.47e-09	0.628371	1.74e-06	0.733427	3.05e-09	0.855353	9.86e-15	0.222891	0.12782	-0.0701235	0.63578	0.032003	0.829039	0.027748	0.851494	-0.0636866	0.667166	-0.157987	0.283509	0.176091	0.231222	0.0184723	0.900827
RGMB	black	-0.112208	0.447666	0.176686	0.229623	-0.164797	0.263002	-0.16034	0.276309	0.248006	0.0892044	0.0172739	0.907231	0.037451	0.800487	-0.0657069	0.657252	-0.0517338	0.726933	-0.309611	0.0322394	-0.23831	0.102863	-0.266875	0.0667078	-0.186363	0.204701	-0.266798	0.0667891	0.054012	0.715404	0.286959	0.0479835	0.249494	0.0872397	-0.0270758	0.855053	-0.176863	0.22915	0.0756062	0.609533	-0.0209147	0.887793	0.0720156	0.62667
RGS11	black	-0.144285	0.327867	0.0132462	0.928798	-0.126049	0.393278	-0.0264091	0.858585	0.277565	0.0561265	0.0589693	0.690535	-0.0429665	0.771841	0.260554	0.0736755	0.402947	0.0045173	-0.269092	0.0643916	-0.235003	0.107871	-0.214102	0.143947	-0.0952082	0.519771	-0.285178	0.0494487	0.0234026	0.874547	0.115546	0.434187	0.18346	0.21197	0.234667	0.108389	0.0960147	0.516224	0.0327778	0.824964	0.037967	0.797795	0.255534	0.0796097
RGS14	black	0.240721	0.0993249	-0.0676876	0.647587	-0.0622132	0.674433	0.0383884	0.795599	-0.150135	0.308423	-0.0309036	0.834829	-0.172937	0.239818	-0.0396545	0.789009	-0.0320392	0.828849	0.709423	1.66e-08	0.533766	9.35e-05	0.605262	5.18e-06	0.320846	0.0261863	0.390583	0.00605722	0.0166636	0.910495	-0.091828	0.534766	-0.128938	0.382437	-0.101458	0.49261	-0.166277	0.258679	-0.254711	0.0806167	-0.088474	0.549851	0.0253289	0.864314
RHAG	black	0.0179077	0.903844	-0.129779	0.379313	0.0161232	0.913387	0.129324	0.381	-0.0279159	0.850606	-0.510051	0.000212836	0.0273942	0.853367	-0.0295699	0.841864	0.0720955	0.626287	0.857983	6.66e-15	0.924966	5.93e-21	0.439505	0.00177536	0.532017	9.96e-05	0.526483	0.000121156	0.171614	0.243489	-0.172614	0.240711	0.0420702	0.776477	-0.045414	0.759223	0.0760625	0.60737	0.109288	0.459646	0.243186	0.0958052	-0.0729298	0.622288
RHCG	black	0.0752034	0.611446	0.0552418	0.709206	-0.137077	0.352857	0.151149	0.305131	-0.143969	0.32894	-0.16877	0.251505	-0.0202945	0.8911	0.0613619	0.678645	0.0974326	0.510018	0.969439	1.02e-29	0.760981	3.44e-10	0.768935	1.74e-10	0.775683	9.51e-11	0.799608	9.39e-12	0.128002	0.385929	0.0878257	0.552791	0.071792	0.627744	-0.0227367	0.878089	-0.0637198	0.667003	-0.314149	0.0296678	-0.00185167	0.990034	-0.0197737	0.893878
RHEBL1	black	0.118144	0.423852	0.112599	0.446074	-0.147989	0.315471	0.0708495	0.632278	-0.156606	0.287793	-0.161312	0.273368	-0.0123906	0.933387	0.0615661	0.677634	0.0356553	0.809871	0.989317	4e-40	0.770744	1.48e-10	0.776663	8.69e-11	0.801128	8.02e-12	0.665225	2.5e-07	0.0835081	0.572552	0.131402	0.373332	0.108474	0.463017	0.0116603	0.937305	-0.0437888	0.767595	-0.340097	0.0180235	-0.00331057	0.982183	-0.0194002	0.895872
RHOH	black	0.0970634	0.51163	0.134179	0.363225	-0.0896519	0.544531	0.0354411	0.810993	-0.179141	0.223111	0.0715484	0.628914	-0.027696	0.851769	0.0732543	0.620735	0.0530888	0.720068	0.886872	4.92e-17	0.567345	2.61e-05	0.845437	4.05e-14	0.592091	9.3e-06	0.705219	2.19e-08	0.104387	0.480136	0.245683	0.0923404	0.0228458	0.877509	0.0410338	0.781847	-0.0714243	0.629511	-0.506371	0.000240523	-0.224824	0.124462	-0.0123977	0.933348
RHOXF2	black	-0.113906	0.44078	0.313269	0.0301525	-0.24732	0.090122	0.131019	0.374739	-0.0875879	0.55387	-0.301023	0.037611	-0.0449517	0.761602	-0.0202033	0.891587	-0.04944	0.738602	0.583385	1.35e-05	0.54964	5.2e-05	0.326856	0.0233593	0.586115	1.2e-05	0.491634	0.000387206	0.228902	0.117599	0.355983	0.0130188	0.553533	4.49e-05	0.0780632	0.597925	-0.0385208	0.794909	-0.0866892	0.557961	0.149967	0.308973	0.0648688	0.661357
RIBC2	black	0.0937358	0.526277	-0.194113	0.186161	-0.0692691	0.639911	0.220531	0.13201	-0.0449978	0.761364	-0.454655	0.00116868	-0.106214	0.472444	0.0055682	0.970038	0.0284001	0.848045	0.778183	7.56e-11	0.822716	7.32e-13	0.416533	0.00323086	0.504809	0.000253235	0.672959	1.61e-07	0.163549	0.266685	-0.143927	0.329081	0.0930863	0.52916	-0.0253578	0.864161	0.0100864	0.945754	0.0856304	0.562798	0.249168	0.0876673	-0.0823784	0.577775
RIMS4	black	-0.0357995	0.809116	0.0613605	0.678652	-0.0525984	0.72255	0.167166	0.256107	-0.13567	0.35787	-0.221919	0.129533	0.070716	0.632922	-0.0503469	0.733981	0.0751282	0.611803	0.696074	3.96e-08	0.615836	3.18e-06	0.511966	0.0001996	0.426181	0.00252514	0.674112	1.5e-07	0.207391	0.157244	0.0463544	0.754391	-0.0948935	0.521158	-0.0413552	0.780181	0.166173	0.258981	-0.111235	0.45164	0.000950511	0.994884	-0.155462	0.291373
RIPK1	black	-0.112176	0.447797	-0.341991	0.0173524	0.255293	0.079903	-0.128526	0.383971	0.332333	0.0210102	0.0949116	0.521078	-0.0618601	0.676179	-0.0959164	0.516656	0.0474484	0.748781	-0.506082	0.000242834	-0.38553	0.00680759	-0.388199	0.00640175	-0.456778	0.00110048	-0.408396	0.00395554	-0.342545	0.0171601	-0.406353	0.00415849	-0.424197	0.00265794	-0.296103	0.0410068	0.0269875	0.855521	0.233733	0.109843	0.0659534	0.656046	0.014494	0.922111
RIT2	black	0.0105712	0.94315	0.083249	0.573748	-0.125279	0.396198	0.191083	0.193262	-0.157063	0.286372	-0.325706	0.0238794	-0.112059	0.448275	-0.0606354	0.682248	-0.140963	0.339244	0.608461	4.48e-06	0.59207	9.31e-06	0.327512	0.0230666	0.466077	0.000841802	0.263452	0.0704129	0.101069	0.494276	0.186742	0.203767	0.329152	0.0223489	0.031785	0.830187	-0.0120295	0.935323	-0.026202	0.859683	0.224503	0.125015	0.111274	0.451479
RMI1	black	0.183336	0.212284	0.120636	0.414074	-0.184587	0.209125	-0.169845	0.248455	0.0366681	0.804575	0.0431401	0.770944	0.115344	0.434994	-0.247452	0.0899451	-0.218363	0.135949	-0.436735	0.00191249	-0.320042	0.0265851	-0.361637	0.0115512	-0.413844	0.0034562	-0.362299	0.011389	-0.101263	0.493445	-0.0598265	0.686267	-0.100412	0.4971	-0.10991	0.457078	0.119509	0.418478	0.182238	0.215082	-0.00356948	0.98079	-0.190634	0.194329
RN5S9	black	0.0804743	0.586628	-0.00461263	0.975178	-0.0649038	0.661186	0.103557	0.483655	-0.11301	0.444406	-0.164532	0.26378	-0.0112363	0.93958	0.0392033	0.791356	0.0580072	0.695337	0.947933	1.7e-24	0.758817	4.13e-10	0.731268	3.58e-09	0.743113	1.46e-09	0.582652	1.39e-05	0.0248071	0.867084	0.00630922	0.966053	0.0271578	0.854618	-0.0437113	0.767994	-0.0578483	0.696131	-0.292791	0.0434308	-0.000709688	0.99618	-0.0437118	0.767992
RNASE4	black	0.0846635	0.567232	-0.0407854	0.783135	-0.02661	0.857521	-0.152457	0.300915	0.12822	0.385113	0.159629	0.278472	-0.0598919	0.685941	-0.125434	0.39561	0.0268835	0.856071	-0.41497	0.00336023	-0.361387	0.0116127	-0.286993	0.0479562	-0.370804	0.00947269	-0.371582	0.00931233	-0.211428	0.149142	-0.192598	0.189689	-0.179761	0.221488	0.00428883	0.97692	-0.147081	0.318479	0.0887779	0.548476	-0.158851	0.280852	0.0289324	0.845231
RNASE8	black	0.00139904	0.99247	0.233336	0.110466	-0.122785	0.405744	0.123139	0.404381	-0.235075	0.107759	-0.217072	0.138336	0.0329568	0.824024	0.00700461	0.962313	0.00710649	0.961766	0.800462	8.6e-12	0.644406	7.71e-07	0.592721	9.05e-06	0.697323	3.65e-08	0.692463	4.97e-08	0.331529	0.0213422	0.346388	0.015875	0.313883	0.0298138	0.00277959	0.985041	-0.0015807	0.991493	-0.243643	0.0951634	0.0983283	0.506118	0.143703	0.329844
RNASEL	black	0.0551384	0.709726	0.0794358	0.591482	-0.107073	0.468848	0.0104747	0.943669	-0.0417351	0.778212	-0.290358	0.0452851	0.204229	0.163811	-0.0168718	0.909382	0.00559713	0.969882	0.862364	3.4e-15	0.752414	6.99e-10	0.579016	1.62e-05	0.804358	5.71e-12	0.54343	6.57e-05	0.0613866	0.678523	0.0617968	0.676492	0.0924325	0.532069	0.0837028	0.571654	-0.0721777	0.625892	-0.160225	0.276657	0.0758426	0.608412	-0.064009	0.66558
RNF138P1	black	0.189325	0.197468	0.219034	0.134721	-0.196766	0.180101	0.0145043	0.922055	-0.233191	0.110693	0.080535	0.586345	-0.01561	0.916134	0.0488439	0.741644	-0.0434517	0.769335	0.885716	6.14e-17	0.553732	4.45e-05	0.851647	1.69e-14	0.632801	1.39e-06	0.672536	1.65e-07	0.157511	0.284981	0.270375	0.0630809	-0.0298592	0.840337	0.0345281	0.815776	-0.0278879	0.850754	-0.521923	0.000142071	-0.228302	0.11859	-0.051618	0.727521
RNF144A	black	0.246475	0.0912621	-0.106197	0.472513	-0.0635861	0.667661	-0.130403	0.377008	0.0461625	0.755376	0.0981481	0.506901	-0.0605596	0.682624	0.225275	0.123689	0.0482623	0.744616	0.719178	8.5e-09	0.493243	0.000367973	0.68703	6.95e-08	0.238726	0.102245	0.314537	0.0294562	0.000299641	0.998387	-0.0829099	0.575315	-0.258467	0.0760982	0.0610497	0.680193	-0.0344	0.816447	-0.365816	0.0105596	-0.266813	0.0667728	-0.129643	0.379818
RNF146	black	0.0719511	0.62698	0.210594	0.15079	-0.202036	0.168481	0.180429	0.219747	-0.261779	0.0722823	-0.0871148	0.556022	-0.0266521	0.857298	0.0244283	0.869095	-0.0234142	0.874485	0.880937	1.49e-16	0.62807	1.76e-06	0.733309	3.07e-09	0.772509	1.27e-10	0.626107	1.94e-06	0.0153945	0.917288	0.351048	0.0144277	0.298246	0.0394977	0.048561	0.743089	-0.0230772	0.876277	-0.401335	0.00469627	0.0157016	0.915643	0.0172496	0.907361
RNF165	black	-0.0781142	0.597685	0.0880955	0.551566	-0.111484	0.450622	0.0890503	0.547245	0.0115792	0.93774	-0.268436	0.0650697	-0.0567952	0.701404	0.0235608	0.873706	0.131119	0.374372	0.637679	1.09e-06	0.610932	3.99e-06	0.406819	0.00411141	0.381561	0.00745244	0.55305	4.57e-05	0.215673	0.140959	0.0397307	0.788613	0.176373	0.230464	-0.0836724	0.571794	-0.0719843	0.62682	-0.0537629	0.716661	0.097136	0.511313	0.0420402	0.776632
RNF175	black	0.0814063	0.582287	0.234109	0.109256	-0.124185	0.400368	-0.00939647	0.949459	-0.187132	0.202806	0.0754465	0.610291	0.0196089	0.894758	0.0890556	0.547221	0.0345138	0.815851	0.932168	6.3e-22	0.577118	1.75e-05	0.885478	6.42e-17	0.773755	1.13e-10	0.657608	3.81e-07	0.0443046	0.764935	0.293135	0.0431736	0.0108739	0.941525	-0.00332925	0.982083	-0.0859561	0.561307	-0.553647	4.47e-05	-0.190848	0.19382	0.0132216	0.92893
RNF182	black	0.0127674	0.931366	0.120905	0.413023	0.0494499	0.738551	-0.0508265	0.731541	-0.13235	0.369864	0.0209858	0.887414	0.0949943	0.520713	-0.0181357	0.902625	-0.0809551	0.584387	0.369171	0.00981748	0.226243	0.122041	0.356698	0.0128247	0.324125	0.0246103	0.256105	0.0789164	-0.133063	0.367268	0.0616342	0.677297	-0.138347	0.348374	-0.193177	0.188335	0.176517	0.230078	-0.204391	0.163469	0.0177894	0.904476	-0.289766	0.0457461
RNF186	black	-0.318766	0.0272291	0.187948	0.200808	0.104584	0.479302	-0.053012	0.720457	0.0812523	0.583004	-0.061905	0.675957	0.265801	0.0678529	0.0596799	0.686996	0.0290169	0.844785	-0.355458	0.013163	-0.233795	0.109745	-0.335421	0.0197757	-0.210303	0.151368	-0.207081	0.157879	-0.0123998	0.933337	0.224641	0.124778	0.127977	0.386023	-0.00896276	0.951789	-0.178964	0.223577	0.180191	0.220368	0.0407177	0.783487	0.199716	0.173528
RNF34	black	0.211365	0.149266	-0.4129	0.0035385	0.135613	0.358074	-0.15363	0.297167	0.218852	0.135054	0.248683	0.0883058	-0.10597	0.473465	0.000446897	0.997595	0.15518	0.292261	-0.597468	7.35e-06	-0.496963	0.000326769	-0.391822	0.00588462	-0.577835	1.7e-05	-0.480822	0.000541785	-0.281197	0.0528555	-0.520236	0.000150608	-0.386561	0.00664827	-0.113027	0.444339	-0.108674	0.462187	0.160308	0.276407	-0.0889115	0.547872	0.124816	0.397962
RNF44	black	0.13157	0.372714	-0.263061	0.0708459	-0.0585727	0.692513	0.0771552	0.602203	0.113632	0.441889	-0.272777	0.0606852	-0.0845409	0.567795	-0.0098393	0.947081	0.0964684	0.514234	0.399225	0.00493996	0.459633	0.00101439	0.188235	0.200109	0.259999	0.0743138	0.247628	0.0897091	-0.0235422	0.873805	-0.396916	0.00521926	-0.266391	0.0672221	-0.0771055	0.602438	-0.126959	0.389844	0.146661	0.31988	0.152557	0.300593	0.0463867	0.754224
RNMT	black	0.0209156	0.887788	-0.28162	0.0524848	0.232621	0.111592	-0.0287826	0.846023	0.0647981	0.661705	0.140893	0.339485	-0.127715	0.387007	-0.0656062	0.657744	-0.0783722	0.596472	-0.445875	0.00149258	-0.373757	0.00887586	-0.305097	0.0349775	-0.423933	0.00267606	-0.448829	0.00137564	-0.24468	0.0937197	-0.354199	0.0135138	-0.488281	0.000430232	0.025457	0.863634	-0.11911	0.420047	0.158942	0.280573	-0.00765181	0.958834	0.0611668	0.679612
RNPC2	black	-0.116942	0.428616	0.0297409	0.840961	0.0362854	0.806575	0.0936931	0.526466	-0.0377194	0.799087	-0.408375	0.00395761	0.0825878	0.576805	-0.113794	0.441234	0.0873904	0.554768	0.661298	3.11e-07	0.701153	2.86e-08	0.348978	0.0150559	0.477834	0.000593332	0.52444	0.000130151	0.261956	0.0720819	-0.0513529	0.728867	-0.0389781	0.792528	-0.103788	0.482672	-0.0409375	0.782346	0.0862605	0.559917	0.188006	0.200666	0.134472	0.362168
RNU1-3	black	-0.175385	0.233127	0.181274	0.21756	0.0486698	0.742533	-0.101195	0.493736	0.0445928	0.76345	0.107658	0.466406	-0.0178964	0.903904	-0.0425819	0.773829	0.0149297	0.919777	-0.317942	0.0276516	-0.297057	0.0403293	-0.198238	0.176799	-0.241099	0.0987779	-0.159554	0.278702	-0.0961214	0.515756	0.0443713	0.764591	-0.0166728	0.910447	-0.0856974	0.562491	-0.127979	0.386015	0.044119	0.765891	0.0563884	0.703444	-0.113237	0.443486
RNU1F1	black	-0.154652	0.293925	0.179297	0.222703	0.0426988	0.773225	-0.141357	0.337883	0.0701739	0.635537	0.054266	0.714122	-0.0253525	0.864189	-0.132066	0.3709	-0.022594	0.878848	-0.277288	0.0563826	-0.230822	0.114467	-0.194739	0.184718	-0.222338	0.128792	-0.136724	0.354111	-0.0228683	0.877389	-0.0189872	0.898077	-0.0217165	0.883521	-0.100987	0.494627	-0.110608	0.454211	0.0845905	0.567567	0.127473	0.387914	-0.154753	0.293608
RNU5A	black	0.0681933	0.645128	0.0811963	0.583264	-0.156178	0.289129	0.204643	0.162941	-0.195968	0.181908	-0.266259	0.0673625	-0.0317022	0.830622	-0.00112112	0.993966	-0.000207989	0.998881	0.972032	1.37e-30	0.814136	1.97e-12	0.700902	2.9e-08	0.826084	4.9e-13	0.724494	5.84e-09	0.16837	0.252648	0.105727	0.474488	0.200479	0.171856	-0.0122485	0.934149	0.00122566	0.993403	-0.239623	0.100923	0.122342	0.407454	-0.0158131	0.915047
RNU6-1	black	-0.126331	0.392212	0.103841	0.482449	0.00451193	0.97572	-0.011195	0.939802	0.0289134	0.845332	0.180041	0.220757	-0.0618768	0.676097	-0.0781473	0.597529	-0.125584	0.39504	-0.681936	9.46e-08	-0.602742	5.81e-06	-0.477487	0.000599612	-0.499254	0.000303523	-0.294073	0.0424789	0.169525	0.24936	0.207186	0.157663	0.146802	0.319408	0.401277	0.00470281	-0.0488932	0.741392	0.112773	0.445368	0.0360841	0.807628	-0.0627732	0.671668
RNY4	black	0.0875379	0.554097	0.0526119	0.722482	-0.18103	0.218189	0.154737	0.293657	-0.11488	0.436858	-0.249324	0.0874624	-0.0150107	0.919343	0.00886927	0.952291	-0.00488102	0.973734	0.918509	3.69e-20	0.777855	7.8e-11	0.646209	7.02e-07	0.716109	1.05e-08	0.496155	0.000335345	0.067979	0.64617	0.150595	0.306926	0.189718	0.196522	0.00729021	0.960778	-0.0714105	0.629578	-0.228278	0.11863	0.0470899	0.750618	0.0302377	0.83834
ROBO4	black	0.0523259	0.723931	0.094572	0.522577	-0.134346	0.362625	0.0752089	0.61142	-0.0900625	0.542682	-0.173467	0.238359	0.0264129	0.858565	0.210977	0.150032	0.0771592	0.602184	0.970326	5.24e-30	0.764123	2.63e-10	0.755928	5.24e-10	0.813958	2.01e-12	0.675583	1.38e-07	0.0655549	0.657996	0.110047	0.456517	0.0810001	0.584177	0.00775544	0.958277	-0.0303489	0.837753	-0.319881	0.0266656	-0.00238353	0.987172	-0.0285818	0.847084
ROGDI	black	0.0817868	0.580519	0.10019	0.498057	-0.174108	0.236602	0.111673	0.449847	-0.121973	0.40888	-0.292174	0.0438957	0.00542088	0.97083	-0.00391492	0.978932	-0.00235746	0.987312	0.916191	6.86e-20	0.796686	1.27e-11	0.615566	3.22e-06	0.808096	3.83e-12	0.496775	0.000328744	0.0635153	0.66801	0.0760413	0.607471	0.211537	0.148928	-0.00447459	0.97592	-0.0288478	0.845678	-0.188207	0.200177	0.12668	0.390897	0.0314961	0.831708
RORA	black	0.0996894	0.500219	0.0841343	0.569666	-0.165835	0.259965	0.182613	0.214122	-0.199949	0.173016	-0.0793793	0.591746	-0.030909	0.8348	-0.0648793	0.661306	-0.0625485	0.672777	0.623142	2.24e-06	0.480168	0.000552707	0.497869	0.000317387	0.320055	0.0265785	0.31545	0.028963	0.0379057	0.798115	0.211065	0.149858	0.0958342	0.517016	-0.0486472	0.742649	-0.120245	0.415599	-0.231793	0.112909	-0.0785063	0.595842	0.470796	0.00073264
RP1	black	0.148278	0.314515	0.212656	0.146739	-0.304823	0.0351496	0.118758	0.421429	-0.18211	0.21541	-0.088475	0.549847	-0.0578003	0.696372	-0.0192744	0.896543	-0.0138382	0.925625	0.625124	2.04e-06	0.475839	0.000630177	0.529823	0.000107659	0.28283	0.0514361	0.536804	8.38e-05	0.239386	0.101271	0.220522	0.132026	-0.0398299	0.788097	0.0635435	0.667871	-0.053687	0.717044	-0.220056	0.132867	-0.0447564	0.762607	-0.00313561	0.983125
RP1L1	black	0.0662229	0.654728	-0.0618603	0.676178	-0.0839266	0.570622	0.105218	0.47663	-0.0248253	0.866987	-0.429826	0.00229634	-0.0075025	0.959637	-0.0828129	0.575764	0.103137	0.485437	0.712632	1.33e-08	0.745216	1.24e-09	0.384958	0.00689753	0.522987	0.000136916	0.605673	5.09e-06	0.22292	0.127768	-0.120493	0.41463	-0.0197709	0.893894	-0.110873	0.453123	-0.0538828	0.716056	0.0855996	0.562939	0.224505	0.125011	-0.0671052	0.650423
RPA2	black	0.0491817	0.739919	-0.208649	0.154685	-0.00081427	0.995617	-0.157867	0.283882	0.311973	0.0308786	0.0463572	0.754376	0.248058	0.0891356	-0.116611	0.429932	-0.14176	0.336494	-0.694848	4.28e-08	-0.481658	0.000528102	-0.605098	5.22e-06	-0.582898	1.38e-05	-0.497948	0.000316581	-0.0745317	0.61464	-0.21673	0.138974	-0.179232	0.222875	-0.106741	0.470234	0.0473797	0.749133	0.322222	0.0255149	-0.0717419	0.627985	-0.174024	0.236831
RPIA	black	0.161039	0.274192	0.0996901	0.500216	-0.17174	0.243136	0.0593316	0.68873	-0.152695	0.300152	0.00382252	0.979429	-0.00967583	0.947959	0.0908059	0.539342	0.0233837	0.874647	0.933694	3.8e-22	0.638643	1.04e-06	0.822913	7.15e-13	0.783967	4.41e-11	0.573757	2.02e-05	-0.0236395	0.873287	0.142478	0.334024	0.0760674	0.607347	-0.00430488	0.976833	-0.070621	0.633379	-0.467628	0.0008044	-0.118336	0.423093	-0.00234845	0.987361
RPL18	black	-0.361476	0.0115908	-0.0999391	0.499141	0.00501368	0.97302	0.162033	0.271204	0.300869	0.0377134	0.116382	0.430846	0.0893225	0.546016	-0.0387228	0.793857	0.153959	0.296123	-0.660425	3.27e-07	-0.53557	8.76e-05	-0.486074	0.000460847	-0.454844	0.00116246	-0.274775	0.0587482	-0.0323574	0.827175	-0.136096	0.356346	-0.102702	0.487292	-0.132796	0.368238	-0.0294787	0.842345	0.220077	0.132829	0.121056	0.412438	0.227734	0.119534
RPL23AP53	black	0.0502748	0.734348	0.0744195	0.615175	-0.134856	0.360788	0.115239	0.435415	-0.105841	0.474008	-0.319063	0.027078	0.0019983	0.989245	0.0183965	0.901232	0.0259131	0.861214	0.957713	1.58e-26	0.841531	6.88e-14	0.64416	7.81e-07	0.809163	3.41e-12	0.575015	1.91e-05	0.0820295	0.579393	0.0750064	0.612382	0.171073	0.245	0.000740398	0.996015	0.000167928	0.999096	-0.179889	0.221154	0.13674	0.354055	-0.0162833	0.912531
RPL27	black	-0.0477627	0.747172	-0.0805736	0.586165	0.115109	0.435938	-0.10763	0.466523	0.121149	0.412076	0.305554	0.0346918	0.0420109	0.776784	-0.0689619	0.6414	-0.0564838	0.702966	-0.952546	2.12e-25	-0.833169	2.04e-13	-0.646112	7.06e-07	-0.774297	1.08e-10	-0.575092	1.91e-05	-0.163298	0.26743	-0.100809	0.495395	-0.193426	0.187755	-0.0817739	0.580579	0.016607	0.910798	0.189542	0.196945	-0.117412	0.426748	-0.0333831	0.821784
RPL29	black	0.100269	0.49772	0.09467	0.522144	-0.12786	0.386463	0.0716718	0.628321	-0.140937	0.339333	-0.164495	0.263891	0.00780982	0.957985	0.0594656	0.688063	0.0210359	0.887147	0.975608	6.11e-32	0.766249	2.19e-10	0.756547	4.98e-10	0.799957	9.06e-12	0.600125	6.53e-06	0.0523141	0.72399	0.11352	0.442341	0.108941	0.461083	-0.000219295	0.99882	-0.0464562	0.753868	-0.328564	0.0226042	-0.00535395	0.97119	-0.000801279	0.995687
RPL30	black	0.0266107	0.857516	-0.171146	0.244794	0.117182	0.427663	-0.0710704	0.631214	0.100219	0.497935	0.253835	0.0817007	-0.0522386	0.724373	-0.00836316	0.955011	-0.0382456	0.796343	-0.942788	1.41e-23	-0.787464	3.15e-11	-0.677725	1.22e-07	-0.772994	1.21e-10	-0.599417	6.74e-06	-0.18978	0.196374	-0.151409	0.304291	-0.124515	0.39911	-0.0475288	0.748369	0.00381054	0.979493	0.23919	0.101559	-0.0660854	0.6554	-0.00801254	0.956895
RPL31P10	black	0.0580141	0.695303	0.115209	0.435534	-0.137875	0.350037	0.113444	0.44265	-0.149743	0.309703	-0.23385	0.10966	0.011987	0.935552	0.0418795	0.777464	0.011772	0.936705	0.96957	9.28e-30	0.789583	2.57e-11	0.710515	1.54e-08	0.855871	9.13e-15	0.635991	1.19e-06	0.0824046	0.577654	0.171482	0.243856	0.220236	0.132541	0.0136258	0.926763	-0.0335415	0.820952	-0.282213	0.0519682	0.0702159	0.635334	-0.00154291	0.991696
RPL32P3	black	0.0040423	0.978246	-0.0209127	0.887804	-0.105436	0.475709	0.15541	0.291538	-0.0311585	0.833486	-0.512923	0.00019327	0.137924	0.349864	-0.0201775	0.891724	-0.0297365	0.840985	0.871708	7.5e-16	0.908614	4.62e-19	0.433185	0.00210191	0.705821	2.11e-08	0.405488	0.00424723	0.0284966	0.847535	-0.00866382	0.953395	0.226474	0.12165	0.0276115	0.852217	0.0533939	0.718526	0.0537399	0.716777	0.247475	0.089913	-0.0365284	0.805305
RPL38	black	-0.0404182	0.785041	-0.102193	0.489462	0.114442	0.43862	-0.120838	0.413287	0.148758	0.312932	0.28196	0.0521885	-0.0336128	0.820578	-0.00579479	0.968819	-0.0680297	0.645923	-0.951869	2.92e-25	-0.820573	9.42e-13	-0.665261	2.49e-07	-0.76548	2.34e-10	-0.583063	1.37e-05	-0.195115	0.183856	-0.0918473	0.53468	-0.136565	0.354678	-0.0781007	0.597748	-0.0261723	0.85984	0.206145	0.159807	-0.08464	0.56734	-0.0313796	0.832321
RPL39L	black	0.196799	0.180026	0.12957	0.380088	-0.140922	0.339388	-0.0100968	0.945697	-0.181227	0.21768	0.0577938	0.696404	-0.0297812	0.840749	0.122395	0.407246	-0.0176528	0.905206	0.922587	1.18e-20	0.596465	7.68e-06	0.852139	1.58e-14	0.720822	7.58e-09	0.609119	4.34e-06	0.0231665	0.875803	0.204408	0.163433	0.0672456	0.649739	-0.00608111	0.967279	-0.0826316	0.576602	-0.514952	0.000180449	-0.168894	0.251153	-0.0107652	0.942109
RPRM	black	0.0522082	0.724527	0.133536	0.365551	-0.130728	0.375807	0.0458429	0.757018	-0.104162	0.481089	-0.127628	0.387332	0.00882434	0.952533	0.047987	0.746024	0.0257469	0.862096	0.944765	6.41e-24	0.718035	9.21e-09	0.753886	6.2e-10	0.793285	1.78e-11	0.58886	1.07e-05	0.0709481	0.631803	0.163156	0.267851	0.112938	0.4447	0.20856	0.154866	-0.0381846	0.796661	-0.360547	0.0118223	-0.00641305	0.965494	-0.0110297	0.940689
RPS11	black	-0.083664	0.571833	-0.117554	0.426185	0.0194245	0.895742	0.00771468	0.958496	0.175135	0.233804	0.108155	0.464341	0.21377	0.144585	0.0228625	0.87742	0.0755316	0.609888	-0.54599	5.97e-05	-0.421287	0.00286391	-0.408959	0.00390116	-0.405245	0.00427236	-0.361833	0.0115028	-0.242948	0.0961404	-0.190644	0.194306	-0.178425	0.224999	0.00198783	0.989301	0.162261	0.27052	0.182793	0.213664	0.00100901	0.994569	-0.308898	0.0326597
RPS13	black	-0.153477	0.297653	-0.113224	0.443538	0.0468933	0.751625	0.216475	0.139452	0.0135825	0.926995	-0.0960651	0.516003	-0.0351404	0.812567	-0.00143972	0.992251	-0.0335055	0.821141	-0.649509	5.9e-07	-0.400798	0.00475726	-0.633747	1.33e-06	-0.431687	0.00218675	-0.372113	0.009204	-0.0390703	0.792048	-0.110318	0.455399	0.136607	0.354527	-0.325966	0.0237608	-0.0596263	0.687263	0.395662	0.00537671	0.259642	0.0747271	0.0733658	0.620202
RPS17	black	-0.0289518	0.845129	0.120576	0.414307	-0.116074	0.432076	0.157027	0.286483	-0.130984	0.374868	0.0328729	0.824464	0.185529	0.206771	0.0492205	0.739722	0.00143326	0.992286	0.59573	7.93e-06	0.373914	0.00884511	0.555543	4.15e-05	0.552814	4.61e-05	0.406823	0.00411103	-0.238582	0.102457	0.206839	0.158376	0.0742494	0.615985	-0.196149	0.181498	-0.161157	0.273838	-0.346385	0.015876	-0.101437	0.492698	0.0379862	0.797695
RPS18	black	-0.177054	0.22864	-0.234137	0.109212	0.121965	0.408911	0.0708071	0.632483	0.225921	0.122587	-0.18528	0.207392	0.00719011	0.961316	-0.158205	0.282839	-0.03502	0.813198	-0.863264	2.96e-15	-0.470286	0.000743781	-0.884646	7.52e-17	-0.751988	7.23e-10	-0.588354	1.09e-05	-0.0276479	0.852024	-0.251967	0.084049	0.0387308	0.793815	-0.00645563	0.965265	0.0822317	0.578455	0.618541	2.8e-06	0.283892	0.0505293	0.03896	0.792622
RPS21	black	0.16576	0.260184	-0.0463293	0.75452	-0.0464483	0.753908	0.107809	0.465779	-0.178404	0.225055	-0.172859	0.240032	-0.0924793	0.531861	0.0520271	0.725445	0.0394999	0.789813	0.791036	2.23e-11	0.667977	2.14e-07	0.567975	2.55e-05	0.603501	5.61e-06	0.370671	0.00950043	-0.0997027	0.500162	-0.0577678	0.696534	0.0921075	0.533518	0.0129854	0.930196	-0.0275408	0.852591	-0.202143	0.168251	0.028954	0.845117	0.109583	0.458427
RPS24	black	-0.0872212	0.555537	-0.0856253	0.562821	0.138312	0.348497	-0.108875	0.461356	0.144555	0.326954	0.251155	0.0850867	0.0593132	0.688822	-0.012325	0.933738	0.0298063	0.840616	-0.871428	7.86e-16	-0.739481	1.93e-09	-0.597306	7.4e-06	-0.733812	2.96e-09	-0.402281	0.00459046	-0.0905795	0.540358	-0.130697	0.375924	-0.231623	0.113181	-0.0873266	0.555058	-0.0402862	0.785726	0.208503	0.154981	-0.132452	0.369491	-0.0548525	0.711166
RPS27	black	0.0597769	0.686513	0.0221224	0.881359	0.0752143	0.611394	-0.179278	0.222754	0.0181144	0.902739	0.612704	3.68e-06	-0.00114802	0.993821	-0.061582	0.677555	-0.0537854	0.716548	-0.837548	1.16e-13	-0.938429	7.27e-23	-0.346714	0.0157698	-0.712988	1.3e-08	-0.469499	0.000761298	-0.17873	0.224195	0.0730069	0.621919	-0.261535	0.0725575	-0.0291036	0.844327	-0.0356634	0.809829	-0.165357	0.261359	-0.371122	0.00940691	0.0152153	0.918247
RPS5	black	-0.01479	0.920525	-0.13835	0.348362	0.103612	0.483418	-0.0783394	0.596626	0.12885	0.382763	0.270508	0.0629461	0.062329	0.673861	-0.0162732	0.912584	0.065241	0.659533	-0.817147	1.4e-12	-0.698366	3.42e-08	-0.549462	5.24e-05	-0.722716	6.63e-09	-0.556817	3.95e-05	-0.239369	0.101296	-0.189876	0.196143	-0.208161	0.155674	-0.141336	0.337956	0.001302	0.992992	0.180597	0.219311	-0.0712228	0.630481	0.0955897	0.518091
RPS6KA5	black	0.0925566	0.531516	0.264298	0.0694823	-0.167194	0.256026	0.0117174	0.936998	-0.207429	0.157167	0.00161633	0.991301	0.025292	0.86451	0.0530435	0.720298	-0.00155727	0.991619	0.848932	2.49e-14	0.544679	6.27e-05	0.757521	4.6e-10	0.816748	1.46e-12	0.551494	4.85e-05	0.0575728	0.69751	0.337894	0.0188322	0.206224	0.159644	-0.00671983	0.963845	-0.0145064	0.922044	-0.474977	0.000646728	-0.0525139	0.722978	0.000862845	0.995356
RPS6KB1	black	-0.0379715	0.797772	-0.246374	0.091398	0.0732615	0.620701	-0.0158223	0.914997	0.229142	0.117204	0.0664752	0.653496	-0.125364	0.395875	0.0468642	0.751775	0.0747513	0.613595	-0.681216	9.88e-08	-0.515778	0.000175455	-0.559867	3.51e-05	-0.525899	0.000123669	-0.485622	0.000467359	-0.12885	0.382763	-0.17624	0.230822	-0.131413	0.373292	-0.0770391	0.602752	-0.105776	0.474279	0.287398	0.0476285	0.084843	0.566407	0.135596	0.358132
RPS6KC1	black	0.125011	0.397219	0.194432	0.185425	-0.206205	0.159685	0.0499018	0.736248	-0.169223	0.250218	-0.0387249	0.793846	-0.0427841	0.772784	0.0683038	0.644592	0.0270947	0.854953	0.925932	4.45e-21	0.641078	9.16e-07	0.812162	2.45e-12	0.816223	1.55e-12	0.764694	2.51e-10	0.0700176	0.636292	0.182703	0.213894	0.0753696	0.610656	-0.0440644	0.766173	-0.0787083	0.594893	-0.435701	0.00196605	-0.070123	0.635783	-0.0374207	0.800645
RPS6P1	black	0.161847	0.271762	0.0499884	0.735806	-0.138812	0.346739	0.0397082	0.78873	-0.116588	0.430025	0.254826	0.0804754	0.0775561	0.600313	0.191031	0.193384	0.0847692	0.566746	0.803163	6.48e-12	0.419545	0.0029939	0.870847	8.66e-16	0.614982	3.31e-06	0.522899	0.000137335	-0.162298	0.270409	0.0454441	0.759068	-0.193487	0.187613	-0.060563	0.682607	-0.0964522	0.514305	-0.603044	5.73e-06	-0.341062	0.0176788	-0.058805	0.691355
RPS9	black	-0.0275917	0.852321	-0.0227791	0.877864	0.0386856	0.79405	-0.0993552	0.501664	0.108679	0.462164	0.578606	1.65e-05	0.113845	0.441027	0.0748347	0.613198	0.084625	0.567409	-0.767573	1.96e-10	-0.855641	9.45e-15	-0.307081	0.0337514	-0.660143	3.32e-07	-0.445689	0.00150022	-0.324488	0.0244409	-0.0213825	0.8853	-0.320963	0.0261286	-0.0467173	0.752528	-0.0390041	0.792392	-0.149369	0.310926	-0.381912	0.00739336	0.0480934	0.74548
RREB1	black	0.0647429	0.661975	0.0382846	0.79614	-0.164989	0.262439	0.262858	0.0710715	-0.197088	0.179373	-0.252429	0.0834634	-0.0201624	0.891805	-0.00349964	0.981166	0.0306089	0.836382	0.866269	1.83e-15	0.746203	1.15e-09	0.632679	1.4e-06	0.581476	1.46e-05	0.755997	5.22e-10	0.176459	0.230232	0.133036	0.367363	0.184286	0.209883	0.0108383	0.941717	0.00930561	0.949947	-0.184906	0.208326	0.0895144	0.54515	-0.110818	0.453346
RRP1B	black	0.0193986	0.895881	-0.104733	0.478672	-0.086324	0.559627	0.21659	0.139236	-0.0398619	0.787931	-0.519086	0.000156691	0.0275784	0.852392	-0.0148894	0.919992	0.0213287	0.885587	0.890551	2.4e-17	0.927101	3.13e-21	0.452871	0.00122889	0.705132	2.2e-08	0.501135	0.000285559	0.105548	0.47524	-0.0883851	0.550254	0.164561	0.263695	0.000284703	0.998468	0.094115	0.524597	0.066623	0.652775	0.270862	0.0625889	0.00545398	0.970652
RSF1	black	0.218876	0.135011	-0.0417015	0.778386	-0.0990802	0.502855	0.0766636	0.604526	-0.15563	0.290847	-0.192624	0.189626	-0.0793803	0.591742	0.0630582	0.670262	-0.0519338	0.725918	0.521948	0.000141946	0.512129	0.000198509	0.306458	0.0341326	0.200591	0.171612	0.118084	0.424087	0.131341	0.373555	0.0798589	0.589502	0.299871	0.0383849	0.0979662	0.507693	0.0651317	0.660069	-0.0625844	0.6726	-0.00542566	0.970804	-0.0582284	0.694232
RSHL1	black	0.050021	0.735641	0.228132	0.118872	-0.0853214	0.564213	0.054793	0.711466	-0.248812	0.0881352	-0.108115	0.464505	-0.04423	0.765319	-0.0623906	0.673557	0.0273787	0.853449	0.948086	1.6e-24	0.703858	2.4e-08	0.784213	4.31e-11	0.741039	1.71e-09	0.695846	4.01e-08	0.154031	0.295892	0.204769	0.162676	0.0914065	0.536651	0.052423	0.723439	-0.0571564	0.699594	-0.377032	0.00825222	-0.034527	0.815782	-0.0604864	0.682988
RTN1	black	0.00318447	0.982862	0.0376614	0.799389	-0.1247	0.398404	0.118437	0.422694	-0.0348274	0.814207	-0.172068	0.242224	-0.00502809	0.972943	0.1238	0.401842	0.247615	0.0897255	0.538008	8.02e-05	0.453179	0.00121832	0.394003	0.0055912	0.484376	0.000485745	0.583253	1.36e-05	-0.050932	0.731005	-0.0174466	0.906308	-0.116135	0.431832	0.0381882	0.796642	-0.0638321	0.666451	-0.102951	0.48623	0.00712051	0.96169	0.0755086	0.609997
RTP3	black	-0.0216899	0.883663	-0.0613089	0.678908	0.164057	0.26518	-0.0697521	0.637575	-0.00763642	0.958917	-0.188505	0.199452	-0.196498	0.180705	-0.0849298	0.566009	0.0293098	0.843237	0.277149	0.0565111	0.318788	0.0272176	0.129017	0.382145	0.188383	0.199748	0.0886016	0.549274	0.0703991	0.63445	-0.191653	0.191912	-0.172865	0.240017	0.131152	0.374248	0.203337	0.1657	0.0742467	0.615998	0.186739	0.203774	-0.0608452	0.681207
RUNX2	black	-0.0225339	0.879169	-0.0299826	0.839686	-0.0627671	0.671698	0.191276	0.192804	-0.0709913	0.631595	-0.581765	1.45e-05	0.0279159	0.850606	-0.00522156	0.971902	0.0915872	0.535843	0.832994	2.09e-13	0.920339	2.23e-20	0.373591	0.00890858	0.649405	5.93e-07	0.582233	1.42e-05	0.345943	0.0160194	-0.0320243	0.828927	0.306105	0.0343498	0.0392983	0.790862	0.0196427	0.894578	0.141779	0.336426	0.341452	0.0175411	0.00541973	0.970836
RUSC2	black	-0.00176438	0.990504	0.222201	0.129034	-0.215108	0.142028	0.0934921	0.527357	-0.103554	0.483667	-0.157468	0.285115	-0.0792021	0.592577	0.453999	0.00119052	0.104212	0.480878	0.475096	0.000644419	0.394669	0.00550418	0.311059	0.0313993	0.480266	0.000551064	0.351623	0.0142569	0.242579	0.0966629	0.302647	0.0365424	0.515169	0.000179126	0.118083	0.424093	-0.108323	0.463641	-0.153047	0.299026	0.0847367	0.566896	0.0781807	0.597372
RUTBC2	black	-0.0218826	0.882636	-0.0721888	0.625839	-0.0242951	0.869803	0.0689875	0.641275	0.0511183	0.730058	-0.402151	0.00460491	0.213949	0.144241	0.0190161	0.897922	0.0560236	0.705275	0.539169	7.69e-05	0.610504	4.07e-06	0.258264	0.076338	0.351745	0.0142211	0.518123	0.000161956	0.200325	0.172192	-0.0471963	0.750072	-0.0711817	0.630678	-0.089421	0.545572	-0.0917408	0.535156	0.144186	0.328203	0.154574	0.294173	-0.147412	0.317379
RWDD2B	black	0.126758	0.390603	0.0907541	0.539574	-0.231424	0.113499	0.105673	0.474716	-0.096654	0.513421	-0.0678654	0.646722	0.256575	0.0783485	0.0311052	0.833767	0.0621616	0.674689	0.549494	5.23e-05	0.416656	0.00322082	0.479451	0.000564912	0.423052	0.00273741	0.664479	2.61e-07	0.212786	0.146487	0.137514	0.351309	-0.0305313	0.836792	-0.0546501	0.712186	0.0120227	0.93536	-0.205304	0.161556	-0.116676	0.429673	-0.246475	0.0912609
RXFP3	black	0.181984	0.215732	-0.13525	0.359372	-0.168595	0.252004	0.199605	0.173771	-0.0765373	0.605123	-0.368704	0.00991806	-0.0722623	0.625486	0.02036	0.890751	0.00795944	0.957181	0.853953	1.21e-14	0.838588	1.02e-13	0.520472	0.000149385	0.43069	0.00224485	0.518189	0.000161589	0.149004	0.312125	-0.0394069	0.790296	0.11407	0.440119	0.0588007	0.691376	-0.00138612	0.99254	-0.029091	0.844393	0.100784	0.495501	-0.0712806	0.630203
RXRA	black	0.240954	0.0989875	-0.359192	0.0121673	0.129301	0.381089	-0.0840425	0.570088	0.0747413	0.613643	0.0302475	0.838288	-0.16693	0.256787	-0.00932747	0.94983	0.0175366	0.905827	-0.642583	8.48e-07	-0.433155	0.00210361	-0.579586	1.58e-05	-0.541318	7.1e-05	-0.512293	0.000197416	-0.0372931	0.801311	-0.297244	0.0401975	-0.0512406	0.729437	-0.0351015	0.812771	-0.128567	0.383818	0.326465	0.0235347	0.050106	0.735207	0.0195999	0.894806
RYR3	black	0.11493	0.436658	-0.0338695	0.819231	-0.114798	0.437186	0.149174	0.311567	-0.114098	0.440006	-0.22628	0.121978	-0.0359583	0.808286	0.0285072	0.847479	0.071304	0.63009	0.958833	8.63e-27	0.807799	3.95e-12	0.71897	8.63e-09	0.662526	2.91e-07	0.731801	3.44e-09	0.134482	0.362132	-0.0301822	0.838633	-0.0127866	0.931262	0.00886162	0.952333	-0.0445469	0.763686	-0.223705	0.126397	0.0321121	0.828465	-0.0397561	0.788481
S100B	black	0.168912	0.251102	0.133142	0.36698	-0.116822	0.429092	-0.0597221	0.686786	-0.13238	0.369754	-0.161572	0.272587	0.031534	0.831508	-0.00714339	0.961567	-0.120186	0.41583	0.829854	3.09e-13	0.681725	9.58e-08	0.602974	5.75e-06	0.517148	0.000167452	0.216548	0.139315	-0.010346	0.94436	0.230477	0.115025	0.209797	0.152376	0.0182879	0.901812	-0.00368797	0.980153	-0.265081	0.0686296	-0.0723089	0.625263	-0.0191464	0.897227
S1PR2	black	-0.216608	0.139204	0.133633	0.3652	-0.0472922	0.749581	-0.0243819	0.869342	0.15186	0.302835	-0.159416	0.279124	0.526971	0.00011909	0.0320512	0.828785	0.0882247	0.550981	0.465368	0.000859395	0.4188	0.00305104	0.302891	0.0363842	0.448534	0.00138694	0.226355	0.12185	-0.111028	0.452486	0.0415874	0.778977	0.0272121	0.854331	0.0802405	0.587719	-0.0101948	0.945171	-0.0934025	0.527755	-0.0696058	0.638282	-0.0868399	0.557274
SAAL1	black	0.197121	0.1793	0.00811376	0.956351	-0.226816	0.121073	0.103436	0.484166	-0.0866565	0.55811	0.187146	0.202772	-0.0347229	0.814755	0.328196	0.0227649	0.116729	0.429462	0.793235	1.79e-11	0.447782	0.00141612	0.818302	1.23e-12	0.584529	1.29e-05	0.52385	0.000132863	-0.0804553	0.586717	0.0754249	0.610394	-0.0639991	0.665629	-0.0291267	0.844205	-0.121351	0.41129	-0.542242	6.86e-05	-0.254172	0.0812829	-0.0748017	0.613356
SAMD10	black	-0.0746429	0.614111	0.323219	0.0250377	0.0930163	0.529471	-0.18203	0.215616	-0.163026	0.268236	0.363294	0.0111487	0.261182	0.0729589	-0.108113	0.464514	-0.121981	0.408847	-0.495157	0.00034622	-0.585637	1.23e-05	-0.192016	0.191055	-0.331923	0.0211788	-0.174492	0.235554	0.0476052	0.747978	0.35834	0.0123887	0.100226	0.497903	0.00594433	0.968015	-0.0578185	0.696281	-0.165619	0.260595	-0.267398	0.0661551	0.00520957	0.971967
SAMD4A	black	-0.186355	0.204721	-0.172474	0.241097	0.150692	0.306613	-0.167985	0.253749	0.37545	0.00854863	-0.0646499	0.662432	0.131353	0.37351	-0.0338284	0.819446	0.256783	0.0780992	-0.430044	0.00228323	-0.250694	0.0856794	-0.409925	0.00380939	-0.42736	0.00244903	-0.402624	0.00455264	-0.132827	0.368124	-0.325702	0.0238809	-0.412626	0.00356271	-0.0199746	0.892807	-0.0415415	0.779215	0.334383	0.0201837	0.130364	0.37715	0.0811858	0.583313
SAP30	black	0.217972	0.13667	-0.192283	0.190428	-0.203793	0.164731	0.13583	0.357298	0.0396298	0.789137	-0.26694	0.0666385	-0.0596795	0.686998	0.215439	0.141402	0.0876151	0.553747	0.713698	1.24e-08	0.6803	1.04e-07	0.44801	0.00140723	0.510535	0.000209419	0.331037	0.0215474	0.0304924	0.836997	-0.155304	0.291871	0.0805953	0.586064	0.0950285	0.520562	0.0199677	0.892844	-0.0551377	0.70973	0.124977	0.397349	-0.0480228	0.745841
SAR1A	black	0.185504	0.206833	-0.306783	0.0339331	0.0748797	0.612984	-0.0311135	0.833723	0.0792159	0.592512	0.400593	0.00478081	-0.0195436	0.895107	-0.0423385	0.775088	-0.0400132	0.787145	-0.528412	0.000113185	-0.567284	2.62e-05	-0.239629	0.100915	-0.507366	0.000232733	-0.431907	0.00217412	-0.362884	0.0112473	-0.235341	0.10735	-0.432468	0.00214215	-0.214208	0.143745	-0.107414	0.467424	-0.0597536	0.686629	-0.337783	0.0188735	-0.117549	0.426208
SARDH	black	-0.245271	0.0929046	-0.0639153	0.666041	0.0563103	0.703836	0.292942	0.043318	-0.0264746	0.858238	-0.382186	0.00734752	0.045713	0.757685	-0.0820971	0.579079	0.126029	0.393356	0.568321	2.51e-05	0.613937	3.47e-06	0.287004	0.0479468	0.524741	0.000128787	0.673575	1.55e-07	0.145616	0.323377	-0.11827	0.423355	0.142728	0.333168	0.149914	0.309144	-0.0809497	0.584412	0.0906829	0.539894	0.285725	0.0489954	-0.0371243	0.802192
SARS	black	-0.0758172	0.608533	-0.447285	0.0014357	0.0741256	0.616575	0.231628	0.113172	0.229247	0.117031	-0.023065	0.876342	0.00747019	0.95981	-0.0586269	0.692243	-0.0805329	0.586355	-0.639423	9.98e-07	-0.397386	0.0051614	-0.604634	5.33e-06	-0.616852	3.03e-06	-0.613969	3.47e-06	-0.155133	0.292408	-0.44687	0.00145225	-0.299554	0.0385999	-0.0417661	0.778051	0.0578729	0.696009	0.409733	0.00382749	0.0810748	0.583829	0.0348075	0.814311
SASH3	black	0.0829254	0.575243	0.0319426	0.829357	-0.157264	0.285749	0.0808899	0.58469	-0.0414663	0.779604	-0.277776	0.0559322	0.0921768	0.533209	0.0795556	0.590921	0.102724	0.487197	0.96929	1.14e-29	0.840963	7.42e-14	0.677605	1.22e-07	0.732849	3.18e-09	0.565494	2.81e-05	0.0698965	0.636877	0.0468635	0.751778	0.109252	0.459796	-0.0267559	0.856747	-0.0298286	0.840499	-0.203866	0.164578	0.0369546	0.803078	-0.00660164	0.96448
SBK2	black	-0.0215378	0.884473	0.188627	0.199155	-0.0353367	0.811539	0.0444342	0.764267	-0.175833	0.231917	0.149151	0.311642	0.141056	0.338921	0.0730942	0.621501	0.0610555	0.680164	0.787023	3.29e-11	0.42757	0.00243566	0.828111	3.83e-13	0.704002	2.37e-08	0.81606	1.58e-12	0.144656	0.326613	0.25193	0.0840967	-0.0581798	0.694475	-0.0514803	0.728219	-0.0595099	0.687842	-0.549776	5.18e-05	-0.18329	0.212399	4.92e-05	0.999735
SCAND2	black	0.162585	0.26955	0.185722	0.20629	-0.126315	0.392275	-0.0618635	0.676162	-0.167452	0.25528	-0.102685	0.487363	0.0857967	0.562037	-0.00472094	0.974595	-0.0604169	0.683333	0.934169	3.23e-22	0.70598	2.08e-08	0.756037	5.2e-10	0.657094	3.92e-07	0.50648	0.000239658	0.0229819	0.876785	0.21688	0.138695	0.0716762	0.6283	-0.01165	0.93736	-0.094326	0.523664	-0.367716	0.0101335	-0.120579	0.414294	-0.0477364	0.747306
SCARA3	black	0.0784146	0.596272	0.210655	0.150669	-0.242564	0.0966836	0.123416	0.403315	-0.174558	0.235373	0.0609155	0.680858	0.092504	0.53175	0.230269	0.115363	0.144688	0.326504	0.890115	2.61e-17	0.557895	3.79e-05	0.847551	3.02e-14	0.74427	1.34e-09	0.77033	1.54e-10	0.066709	0.652355	0.253195	0.0824995	0.0932694	0.528346	-0.0538011	0.716468	-0.0673958	0.649007	-0.51672	0.000169917	-0.163038	0.268201	0.0394033	0.790315
SCARA5	black	-0.0203126	0.891004	-0.0708264	0.632389	-0.104315	0.480439	0.144298	0.327823	0.0527122	0.721974	-0.582601	1.4e-05	0.186834	0.203538	0.00762187	0.958995	0.0936691	0.526572	0.813139	2.2e-12	0.920373	2.21e-20	0.347154	0.0156292	0.641431	9e-07	0.454883	0.00116117	0.105091	0.477166	-0.174074	0.236693	0.13908	0.345799	0.081705	0.580899	0.0709914	0.631595	0.17549	0.232843	0.313174	0.0302052	-0.0412071	0.780948
SCARF2	black	-0.0602617	0.684103	0.141299	0.338082	-0.210942	0.150101	-0.0799283	0.589178	0.198513	0.176186	0.125146	0.396705	0.110287	0.455527	0.539167	7.69e-05	0.182727	0.213833	0.538579	7.85e-05	0.292247	0.0438401	0.554172	4.38e-05	0.394607	0.00551235	0.315862	0.0287427	-0.248681	0.088309	0.226797	0.121105	0.0914893	0.536281	-0.00319221	0.98282	0.0194729	0.895484	-0.399287	0.00493264	-0.209985	0.152001	0.171804	0.242957
SCARNA9L	black	0.0495367	0.738109	0.0394256	0.790199	-0.11696	0.428543	0.0695823	0.638395	-0.0434281	0.769456	-0.418122	0.00310387	0.0796998	0.590247	0.0147168	0.920917	0.0182145	0.902204	0.90771	5.74e-19	0.873761	5.3e-16	0.530988	0.000103283	0.746433	1.13e-09	0.478008	0.000590225	0.0692542	0.639983	0.0266681	0.857213	0.186378	0.204663	0.0548993	0.71093	0.0447135	0.762828	-0.0563084	0.703846	0.177972	0.226196	-0.0611612	0.67964
SCGB3A1	black	-0.017101	0.908156	0.175873	0.231808	0.108991	0.460873	0.0619693	0.675639	-0.32308	0.0251038	0.0568806	0.700976	-0.153843	0.296491	-0.161493	0.272826	0.0923412	0.532476	-0.27223	0.0612241	-0.228603	0.118091	-0.203023	0.166368	-0.192016	0.191056	-0.108319	0.463658	0.211063	0.149861	0.166116	0.259146	0.121615	0.410266	0.0653838	0.658833	-0.110901	0.453008	0.0480569	0.745666	-0.0199803	0.892776	0.106704	0.470388
SCN3B	black	-0.0723085	0.625265	0.266242	0.0673807	-0.136695	0.354216	-0.0237236	0.87284	-0.039758	0.788471	-0.000735754	0.99604	-0.0879133	0.552393	-0.0211652	0.886458	0.103471	0.48402	0.423919	0.00267704	0.24781	0.0894661	0.385571	0.00680126	0.399773	0.00487572	0.316401	0.0284567	0.0709688	0.631703	0.345515	0.0161595	0.23303	0.110947	-0.0657099	0.657237	-0.138535	0.347712	-0.259648	0.0747193	-0.00271525	0.985387	0.479832	0.000558395
SCN7A	black	0.180169	0.220425	0.297171	0.040249	-0.324305	0.0245261	-0.0341557	0.817729	-0.132829	0.368119	0.0308794	0.834957	0.0764435	0.605566	0.0434884	0.769145	-0.132755	0.368385	0.631212	1.51e-06	0.385308	0.0068423	0.571665	2.19e-05	0.528769	0.000111762	0.330153	0.0219201	-0.18423	0.210024	0.40458	0.00434201	0.298105	0.0395957	-0.0353184	0.811635	-0.0711399	0.63088	-0.397739	0.00511815	-0.139685	0.343686	-0.0465451	0.753412
SCN9A	black	0.0650029	0.6607	0.0573608	0.698571	-0.132622	0.368871	0.0354505	0.810944	-0.0289736	0.845014	-0.349735	0.0148234	0.0712279	0.630456	0.0708055	0.63249	-0.0253873	0.864004	0.875091	4.21e-16	0.811644	2.6e-12	0.537109	8.28e-05	0.71973	8.18e-09	0.366408	0.0104252	-0.0203143	0.890994	0.0390055	0.792385	0.165107	0.262093	0.014101	0.924216	-0.00504127	0.972872	-0.102911	0.486402	0.145816	0.322705	-0.00883141	0.952495
SCO2	black	0.0420579	0.77654	-0.422609	0.0027687	0.0297162	0.841092	0.0818305	0.580316	0.273345	0.0601291	0.0827693	0.575965	-0.0224356	0.879692	-0.0153219	0.917676	-0.0593799	0.68849	-0.591491	9.55e-06	-0.413403	0.00349444	-0.487664	0.000438597	-0.551651	4.82e-05	-0.500513	0.000291389	-0.39965	0.00489008	-0.460667	0.000984723	-0.403071	0.00450379	0.0193483	0.896149	0.13335	0.366226	0.288469	0.046769	0.00644133	0.965342	-0.122227	0.407897
SCRN2	black	-0.311771	0.0309934	0.301578	0.037243	0.175199	0.23363	-0.0474232	0.74891	-0.112611	0.446027	0.0633134	0.669004	0.00499908	0.973099	-0.154871	0.293233	-0.190394	0.194902	-0.450644	0.00130793	-0.377428	0.00817943	-0.352246	0.0140743	-0.247928	0.0893077	-0.204431	0.163386	0.359314	0.0121359	0.346389	0.0158746	0.4621	0.000944881	0.0106291	0.94284	0.0506848	0.732262	0.0706749	0.63312	0.113816	0.441146	0.151881	0.302766
SCRT2	black	0.00455544	0.975485	0.0134517	0.927697	-0.113148	0.443849	0.231225	0.113819	-0.131489	0.373011	-0.220967	0.131228	-0.0724166	0.624746	-0.00131226	0.992937	0.148117	0.315046	0.866499	1.77e-15	0.727595	4.67e-09	0.65783	3.77e-07	0.621256	2.46e-06	0.81322	2.18e-12	0.136726	0.354105	-0.0138283	0.925678	-0.00935842	0.949664	-0.0166343	0.910652	0.0203419	0.890847	-0.193558	0.187447	0.0875069	0.554238	-0.0699853	0.636448
SCXB	black	0.0482048	0.74491	0.198496	0.176225	-0.103509	0.483858	0.0778679	0.598844	-0.222057	0.129288	0.0386803	0.794078	-0.0263717	0.858783	0.100073	0.498564	0.0355373	0.810489	0.903073	1.68e-18	0.569972	2.35e-05	0.837814	1.12e-13	0.864362	2.49e-15	0.746932	1.08e-09	0.0567774	0.701493	0.22817	0.118808	0.0846004	0.567522	0.0176846	0.905036	-0.0913711	0.536809	-0.513474	0.000189712	-0.0836264	0.572006	-0.0192176	0.896847
SDAD1	black	0.154128	0.295585	-0.252652	0.0831814	0.325735	0.023866	0.0183865	0.901285	-0.232205	0.112252	0.17189	0.24272	-0.421033	0.00288261	-0.176276	0.230723	-0.13915	0.345553	-0.564686	2.9e-05	-0.462923	0.000922665	-0.412357	0.00358664	-0.476314	0.000621219	-0.364943	0.0107605	0.0779502	0.598456	-0.207237	0.157559	-0.0704035	0.634428	-0.167953	0.253842	-0.000135605	0.99927	0.141699	0.336704	-0.0133012	0.928503	0.0329468	0.824076
SDCCAG3L	black	0.0843358	0.568738	0.178362	0.225165	-0.164789	0.263025	0.0492129	0.73976	-0.151619	0.303611	-0.0525671	0.722709	0.0658934	0.656339	0.0568439	0.70116	0.00736516	0.960375	0.937211	1.13e-22	0.667248	2.23e-07	0.79666	1.27e-11	0.815577	1.67e-12	0.600615	6.39e-06	0.0234373	0.874362	0.172448	0.241169	0.0913371	0.536962	-0.00511573	0.972471	-0.0561001	0.704891	-0.428365	0.00238577	-0.0623513	0.673751	0.0139022	0.925282
SDR9C7	black	-0.196746	0.180144	0.430328	0.00226629	-0.195283	0.18347	-0.0325664	0.826076	-0.0145988	0.921549	-0.398817	0.0049884	0.167006	0.256566	-0.00449082	0.975833	0.216232	0.139907	0.583192	1.36e-05	0.61576	3.19e-06	0.290034	0.0455375	0.482206	0.0005193	0.509117	0.000219576	0.34773	0.0154462	0.301842	0.0370688	0.401815	0.0046424	0.225429	0.123426	-0.00891073	0.952069	0.0346393	0.815193	0.194636	0.184956	0.0839254	0.570628
SEBOX	black	0.103069	0.485729	0.0429322	0.772018	-0.128797	0.382963	0.12454	0.399013	-0.14191	0.335977	-0.159694	0.278276	-0.00158948	0.991445	0.0513599	0.728831	0.0867464	0.5577	0.960479	3.44e-27	0.759963	3.75e-10	0.768795	1.76e-10	0.667721	2.17e-07	0.750723	8.01e-10	0.140626	0.34041	0.072669	0.623537	-0.003777	0.979674	-0.0172911	0.90714	-0.0167873	0.909834	-0.301986	0.036974	-0.0112269	0.939631	-0.0423331	0.775116
SEC14L5	black	0.124277	0.400019	0.0966285	0.513533	-0.12803	0.385825	0.115652	0.433761	-0.209009	0.153959	-0.0261041	0.860202	-0.0460987	0.755703	0.041057	0.781727	-0.0488173	0.74178	0.77948	6.71e-11	0.556812	3.96e-05	0.700732	2.94e-08	0.392709	0.00576379	0.678632	1.15e-07	0.244523	0.0939375	0.242697	0.0964958	0.0597677	0.686559	-0.0044302	0.976159	-0.0499752	0.735874	-0.350281	0.0146579	-0.126093	0.393114	-0.0593482	0.688647
SEC22C	black	0.191896	0.191338	0.125682	0.39467	-0.157999	0.283472	0.0287305	0.846298	-0.19334	0.187956	0.342198	0.0172803	-0.0202855	0.891148	0.20343	0.165502	0.125057	0.397044	0.82198	7.99e-13	0.360686	0.0117876	0.958536	1.02e-26	0.636625	1.15e-06	0.666962	2.27e-07	-0.06308	0.670155	0.196134	0.18153	-0.132061	0.370917	-0.0677348	0.647358	-0.0687632	0.642363	-0.718689	8.8e-09	-0.35272	0.0139364	-0.0299912	0.83964
SEC24A	black	0.241166	0.0986825	0.0933795	0.527857	-0.151087	0.30533	0.0599953	0.685428	-0.246998	0.0905547	0.111496	0.450572	-0.0181958	0.902304	-0.0226347	0.878632	-0.0144675	0.922252	0.780082	6.35e-11	0.470946	0.000729377	0.779096	6.95e-11	0.492932	0.000371619	0.610354	4.1e-06	0.00339323	0.981739	0.238927	0.101948	-0.0570616	0.700069	-0.0236128	0.873429	-0.0668473	0.65168	-0.479864	0.000557859	-0.249102	0.0877533	-0.0739145	0.617582
SEC31A	black	0.221294	0.130644	0.122476	0.406934	-0.125004	0.397247	-0.0109447	0.941145	-0.213112	0.145854	0.315667	0.0288468	-0.0467647	0.752285	0.107955	0.46517	0.0202662	0.891251	0.852932	1.4e-14	0.407002	0.00409307	0.956896	2.43e-26	0.630771	1.54e-06	0.618115	2.85e-06	-0.0373156	0.801193	0.182826	0.213579	-0.116714	0.429521	-0.044582	0.763505	-0.112942	0.444682	-0.70593	2.09e-08	-0.377216	0.00821834	-0.0143281	0.923
SEC61B	black	-0.0171974	0.907641	-0.182403	0.214659	0.0110932	0.940348	0.0149352	0.919747	0.174585	0.235299	0.112154	0.447889	0.0692602	0.639954	-0.0103879	0.944134	-0.15009	0.308569	-0.766403	2.16e-10	-0.587955	1.11e-05	-0.611698	3.86e-06	-0.613885	3.48e-06	-0.494511	0.000353427	-0.208832	0.154316	-0.124421	0.399467	-0.163541	0.266707	-0.0194036	0.895854	0.116539	0.43022	0.277944	0.0557776	-0.0235026	0.874015	-0.220375	0.13229
SECTM1	black	-0.0462227	0.755067	0.0224672	0.879523	-0.11564	0.433809	0.0717844	0.62778	0.0659045	0.656285	0.149185	0.31153	0.494298	0.000355832	-0.183982	0.210649	-0.0360241	0.807942	-0.291208	0.0446306	-0.289601	0.0458758	-0.145598	0.323437	-0.166954	0.256716	-0.0603031	0.683898	-0.228381	0.118459	0.0392209	0.791264	-0.206428	0.159222	-0.135197	0.359563	-0.0263644	0.858822	0.00195411	0.989483	-0.204715	0.162789	-0.0768215	0.603779
SEL1L	black	0.0984234	0.505704	0.00600655	0.96768	-0.154969	0.292927	0.198269	0.176729	-0.146045	0.321937	-0.273069	0.060399	-0.0335762	0.82077	0.0112761	0.939366	0.0311588	0.833484	0.936602	1.4e-22	0.804144	5.85e-12	0.665462	2.47e-07	0.803881	6.01e-12	0.726742	4.97e-09	0.106482	0.47132	0.00448092	0.975886	0.144728	0.326371	-0.0160872	0.91358	-0.0209752	0.887471	-0.198024	0.177275	0.115667	0.433703	-0.002605	0.98598
SELP	black	0.0717451	0.627969	0.0690601	0.640923	-0.156351	0.288588	0.169465	0.249531	-0.153408	0.297873	-0.392803	0.00575113	0.0313192	0.832639	0.0236012	0.873491	-0.0289866	0.844945	0.939477	4.96e-23	0.876034	3.58e-16	0.578809	1.64e-05	0.707754	1.85e-08	0.539063	7.71e-05	0.1182	0.423633	0.148764	0.312912	0.287947	0.047186	0.0123719	0.933487	0.0513571	0.728845	-0.105157	0.476886	0.147168	0.318192	-0.0550602	0.71012
SEMA3C	black	0.185414	0.207057	0.211492	0.149016	-0.170686	0.246084	-0.00519777	0.97203	-0.227866	0.119314	0.0878706	0.552586	0.0289798	0.844981	0.0454114	0.759236	-0.0132423	0.928819	0.899052	4.1e-18	0.545962	5.98e-05	0.852136	1.58e-14	0.762147	3.12e-10	0.606475	4.9e-06	0.0220645	0.881667	0.353497	0.0137132	0.13824	0.348749	0.0534532	0.718226	-0.0895166	0.545141	-0.562396	3.18e-05	-0.211116	0.149756	0.0363422	0.806278
SEMA4D	black	0.142282	0.334699	-0.20636	0.159363	-0.0504242	0.733588	-0.169492	0.249455	0.275436	0.0581179	0.163604	0.266522	-0.0317676	0.830278	0.0532793	0.719105	0.121117	0.4122	-0.362343	0.0113782	-0.295352	0.0415466	-0.250651	0.085736	-0.33389	0.0203798	-0.327838	0.0229224	-0.074056	0.616907	-0.251091	0.0851688	-0.0444942	0.763958	0.0722614	0.625491	-0.213364	0.145368	0.0737887	0.618183	-0.161057	0.274138	0.123368	0.403499
SENP7	black	0.178773	0.22408	0.180678	0.219102	-0.277361	0.0563145	0.0420617	0.776521	-0.133308	0.366378	0.0271693	0.854557	-0.0656116	0.657718	0.137032	0.353019	0.0729031	0.622415	0.847095	3.22e-14	0.57639	1.81e-05	0.76903	1.72e-10	0.563248	3.07e-05	0.532804	9.68e-05	0.0366217	0.804817	0.223334	0.127045	0.151412	0.304279	0.0388439	0.793226	0.0977897	0.508461	-0.446846	0.00145322	-0.153893	0.296331	-0.0201942	0.891635
Septin 13	black	0.128745	0.383157	0.0935266	0.527204	-0.152536	0.300662	0.106532	0.471111	-0.178057	0.225971	-0.153096	0.29887	0.0104039	0.944049	0.0162419	0.912752	-0.0602544	0.684139	0.976401	2.88e-32	0.758739	4.15e-10	0.766034	2.24e-10	0.779496	6.7e-11	0.632911	1.39e-06	0.0733759	0.620154	0.181325	0.217427	0.157352	0.285475	0.0143637	0.922808	0.0314639	0.831877	-0.349638	0.0148531	-0.0115748	0.937763	-0.0249293	0.866435
Septin 7	black	0.0733864	0.620104	0.0906	0.540266	-0.141585	0.337094	0.11163	0.450023	-0.135197	0.359563	-0.227432	0.120039	-0.00741936	0.960084	0.0852665	0.564465	0.0602237	0.684292	0.960913	2.68e-27	0.786812	3.36e-11	0.708042	1.82e-08	0.84437	4.69e-14	0.658589	3.61e-07	0.0748046	0.613341	0.0981854	0.506739	0.181404	0.217224	-0.00919149	0.95056	-0.0395058	0.789782	-0.271051	0.0623998	0.069306	0.639733	0.0107297	0.942299
SEPW1	black	0.013224	0.928917	-0.340204	0.0179853	0.125938	0.393701	-0.0669557	0.651151	0.270293	0.0631642	0.106461	0.471405	-0.00634741	0.965847	0.00434673	0.976608	0.0175924	0.905529	-0.724643	5.78e-09	-0.534295	9.17e-05	-0.599809	6.62e-06	-0.616548	3.07e-06	-0.541003	7.18e-05	-0.33079	0.0216509	-0.277226	0.0564393	-0.229358	0.116849	0.0368785	0.803476	-0.111175	0.451883	0.291709	0.0442478	-0.140945	0.339306	-0.0149562	0.919635
SERF1A	black	0.10804	0.464818	0.0108216	0.941806	-0.142035	0.335547	0.11624	0.431411	-0.0940708	0.524793	-0.367849	0.0101044	-0.0379158	0.798062	-0.0275359	0.852617	-0.0563646	0.703563	0.924112	7.62e-21	0.861724	3.76e-15	0.580198	1.54e-05	0.653922	4.66e-07	0.459797	0.00100961	0.0584688	0.693032	0.0274359	0.853146	0.123125	0.404432	0.0773176	0.601437	-0.00610325	0.96716	-0.094664	0.522171	0.172347	0.24145	-0.0749817	0.6125
SERPINA10	black	-0.181501	0.216974	0.0639178	0.666029	-0.098858	0.503818	0.0475875	0.748068	0.166858	0.256994	0.078304	0.596792	0.0240075	0.871331	0.337412	0.0190129	0.148891	0.312497	-0.378074	0.00806199	-0.320737	0.0262399	-0.293046	0.0432404	-0.209634	0.152703	-0.251475	0.0846767	0.11435	0.438988	0.152638	0.300336	0.285733	0.0489889	0.368797	0.00989783	0.00765178	0.958834	0.0566171	0.702297	0.0638146	0.666537	0.0587762	0.691498
SERPINA13	black	0.19863	0.175927	-0.00876667	0.952843	-0.129722	0.379525	0.0686988	0.642675	-0.131215	0.374019	-0.329722	0.0221038	-0.0190631	0.897671	-0.0342025	0.817483	-0.101995	0.490309	0.726971	4.89e-09	0.736529	2.42e-09	0.418963	0.00303843	0.22377	0.126285	0.284871	0.0497054	0.158844	0.280873	0.0990785	0.502862	0.230965	0.114237	0.0192313	0.896774	0.0234187	0.874461	-0.0162768	0.912565	0.0348173	0.81426	-0.0618349	0.676304
SERPINA7	black	0.0725534	0.62409	0.0785601	0.595589	-0.125978	0.393547	0.151517	0.303941	-0.175658	0.232388	-0.252479	0.0833998	0.0055374	0.970203	0.00845953	0.954493	0.01946	0.895553	0.986396	1.01e-37	0.823414	6.74e-13	0.719858	8.11e-09	0.798019	1.11e-11	0.705605	2.14e-08	0.0908987	0.538926	0.112033	0.44838	0.167912	0.25396	-0.0116975	0.937105	-0.0102176	0.945049	-0.254028	0.0814608	0.0730616	0.621657	-0.0241345	0.870656
SERPINB4	black	-0.0407565	0.783285	0.00397879	0.978588	-0.0830442	0.574694	0.253417	0.0822215	-0.126965	0.389822	-0.370852	0.00946285	0.206736	0.158589	-0.0062208	0.966528	-0.0186673	0.899785	0.723285	6.37e-09	0.718531	8.9e-09	0.399279	0.00493357	0.646123	7.05e-07	0.357579	0.0125892	0.068821	0.642082	0.00674255	0.963722	0.180981	0.218316	-0.0118057	0.936524	0.493211	0.000368351	-0.0165728	0.910981	0.196742	0.180155	-0.127883	0.386375
SERPIND1	black	0.0325616	0.826101	-0.12009	0.416204	-0.072986	0.622019	0.289647	0.0458397	-0.120701	0.413819	0.0809127	0.584584	0.0930075	0.52951	-0.0301141	0.838992	0.25912	0.0753333	0.364118	0.0109533	0.212276	0.147479	0.38185	0.00740372	0.334592	0.020101	0.378482	0.00798842	0.00605764	0.967405	-0.079905	0.589287	-0.184385	0.209633	-0.0507995	0.731679	-0.0138175	0.925736	-0.228541	0.118195	-0.135655	0.357924	-0.140465	0.340971
SERPINF2	black	-0.0459432	0.756502	0.234273	0.109001	-0.112866	0.44499	0.00165873	0.991073	-0.0814497	0.582086	0.0801999	0.587909	-0.0278372	0.851022	-0.0126543	0.931972	0.459693	0.00101264	0.409963	0.00380585	0.229573	0.116497	0.430269	0.00226979	0.355576	0.0131305	0.39616	0.00531371	0.102817	0.486801	0.0921492	0.533332	-0.0264271	0.85849	0.0715739	0.628792	-0.0814781	0.581954	-0.284649	0.049891	-0.0687456	0.642448	0.0571876	0.699438
SERPINI1	black	0.101647	0.491797	0.222037	0.129325	-0.162081	0.271058	0.000816322	0.995606	-0.168694	0.251721	-0.0584084	0.693334	0.0571657	0.699547	0.0795857	0.59078	-0.0258628	0.861482	0.905813	8.97e-19	0.640558	9.41e-07	0.755427	5.47e-10	0.789728	2.53e-11	0.488448	0.000427983	-0.000158181	0.999149	0.29072	0.0450058	0.188142	0.200334	0.0218909	0.882592	-0.0201198	0.892032	-0.429147	0.00233751	-0.0829741	0.575018	0.0022679	0.987794
SESN3	black	0.126695	0.39084	0.077745	0.599423	-0.158541	0.281804	0.10079	0.495477	-0.148936	0.312348	-0.373349	0.00895637	0.0542109	0.7144	-0.016488	0.911435	0.0145084	0.922034	0.904501	1.22e-18	0.848908	2.5e-14	0.574344	1.97e-05	0.63175	1.47e-06	0.563798	3.01e-05	0.155284	0.291933	0.0796039	0.590695	0.137817	0.350239	0.0104986	0.94354	0.0915345	0.536078	-0.0864688	0.558966	0.139706	0.343613	-0.124646	0.398608
SETDB2	black	0.150771	0.306354	-0.417983	0.00311479	0.0303816	0.837581	0.0603456	0.683687	0.180015	0.220825	0.163589	0.266565	-0.17741	0.227691	0.109425	0.459079	0.0334079	0.821654	-0.453929	0.00119287	-0.367373	0.0102094	-0.316287	0.0285166	-0.415854	0.00328652	-0.322372	0.0254425	-0.195468	0.183047	-0.385559	0.00680304	-0.327553	0.0230486	0.0537386	0.716784	-0.161513	0.272765	0.139393	0.344705	-0.142954	0.332397	-0.0501018	0.735229
SF1	black	-0.0635014	0.668078	0.124831	0.397905	-0.123272	0.40387	0.178328	0.225255	-0.114243	0.439422	-0.0353273	0.811588	0.0409166	0.782454	0.0945635	0.522614	0.157774	0.284167	0.868174	1.35e-15	0.594435	8.4e-06	0.781938	5.34e-11	0.784465	4.2e-11	0.831999	2.36e-13	0.0956613	0.517776	0.0824293	0.577539	-0.0928379	0.530264	0.00163641	0.991193	-0.000333563	0.998205	-0.394425	0.00553594	-0.0331819	0.822841	0.0424563	0.774479
SF3A2	black	-0.0764474	0.605548	-0.267796	0.0657374	0.264327	0.0694504	-0.0907388	0.539643	0.177411	0.227689	0.237595	0.10393	0.0383821	0.795632	0.137498	0.351366	0.171283	0.244412	-0.534305	9.17e-05	-0.48147	0.000531156	-0.330302	0.0218569	-0.5309	0.000103608	-0.363505	0.0110985	0.126678	0.390905	-0.244966	0.0933253	-0.385555	0.00680367	0.028058	0.849854	-0.0293634	0.842955	0.0903059	0.541587	-0.14712	0.318352	0.271809	0.0616416
SF3B4	black	0.15957	0.278652	-0.290318	0.0453167	0.000533226	0.99713	0.044145	0.765757	0.0878079	0.552871	-0.0250147	0.865982	-0.0802696	0.587584	-0.100711	0.495814	-0.173691	0.237744	-0.643629	8.03e-07	-0.390526	0.0060653	-0.614721	3.35e-06	-0.549397	5.25e-05	-0.498809	0.000307919	-0.0665115	0.653319	-0.382565	0.00728457	-0.05254	0.722846	0.0343598	0.816658	0.089963	0.543129	0.385941	0.00674374	0.115815	0.433108	-0.150419	0.307498
SFMBT1	black	0.129043	0.382045	-0.0666321	0.65273	-0.0842016	0.569356	0.16812	0.253364	-0.143064	0.332022	-0.346085	0.0159735	-0.0973063	0.51057	-0.00337797	0.981821	0.0612775	0.679063	0.888671	3.47e-17	0.834155	1.8e-13	0.578645	1.65e-05	0.55611	4.06e-05	0.677184	1.26e-07	0.21748	0.137579	-0.0116724	0.93724	0.141173	0.338517	-0.00515193	0.972277	0.000886654	0.995228	-0.0814122	0.58226	0.138367	0.348303	-0.0841648	0.569525
SFPQ	black	0.221062	0.131058	-0.0676929	0.647561	-0.180215	0.220304	0.26343	0.0704374	-0.233346	0.11045	0.0519387	0.725893	-0.128124	0.385475	-0.0656449	0.657555	-0.118087	0.424076	0.432548	0.00213763	0.266286	0.0673338	0.431651	0.00218881	0.30948	0.0323164	0.496817	0.000328303	0.0821729	0.578728	-0.105385	0.475925	-0.107312	0.467851	0.0910595	0.538205	-0.154232	0.295255	-0.223082	0.127484	-0.0208043	0.888382	-0.0785065	0.59584
SFRP4	black	0.16868	0.251763	0.158174	0.282932	-0.175611	0.232517	0.0210036	0.887319	-0.178264	0.225424	0.149198	0.311487	-0.0365799	0.805036	0.107448	0.467283	0.0545219	0.712832	0.922865	1.09e-20	0.54793	5.55e-05	0.92175	1.5e-20	0.651879	5.2e-07	0.660599	3.23e-07	0.0334561	0.821401	0.184433	0.209512	-0.0837665	0.57136	-0.0387508	0.793711	-0.0929726	0.529665	-0.583711	1.33e-05	-0.264306	0.0694736	-0.0302051	0.838512
SFRS12IP1	black	-0.214329	0.143513	0.276909	0.0567341	-0.0704245	0.634327	-0.036645	0.804696	0.0403229	0.785536	0.191827	0.191501	0.114044	0.440224	0.0861099	0.560605	-0.0106586	0.942681	-0.454906	0.00116043	-0.4673	0.000812191	-0.256233	0.0787615	-0.239717	0.100785	-0.22034	0.132354	0.144042	0.328691	0.291406	0.0444786	0.0364419	0.805757	0.0159483	0.914323	0.00357227	0.980775	-0.0241403	0.870625	-0.0112065	0.93974	0.173225	0.239024
SFRS17A	black	0.287377	0.0476453	-0.224417	0.125164	-0.16565	0.260505	0.156207	0.28904	-0.0538845	0.716047	-0.229318	0.116914	0.0390896	0.791947	-0.0345348	0.81574	0.0547314	0.711776	0.761195	3.38e-10	0.710875	1.5e-08	0.523333	0.000135279	0.445787	0.0014962	0.489844	0.000409667	0.0550911	0.709964	-0.273204	0.0602669	-0.128525	0.383975	-0.0432819	0.770212	0.0876968	0.553376	-0.0794019	0.591641	0.0247217	0.867537	-0.136776	0.353925
SFTPA2	black	0.048708	0.742338	0.00718031	0.961369	-0.0740594	0.616891	0.12872	0.383251	-0.108421	0.463234	-0.177095	0.22853	-0.112813	0.445205	-0.0406245	0.78397	0.198373	0.176498	0.748027	9.93e-10	0.634324	1.29e-06	0.544714	6.26e-05	0.518633	0.000159148	0.46266	0.00092972	0.0398925	0.787772	-0.0379983	0.797632	0.0756071	0.609529	-0.0655954	0.657797	-0.158796	0.281021	-0.172331	0.241494	0.0406083	0.784054	0.1095	0.458769
SGCG	black	0.12609	0.393123	0.297389	0.0400959	-0.214284	0.143599	0.0645489	0.662928	-0.279571	0.0543002	0.0159067	0.914546	0.113327	0.443121	-0.0374243	0.800626	-0.145692	0.323123	0.462215	0.000941763	0.280307	0.0536421	0.415798	0.00329114	0.38272	0.00725892	0.291483	0.04442	0.145554	0.323586	0.456555	0.00110749	0.383595	0.00711563	-0.0159114	0.91452	-0.10552	0.475357	-0.314994	0.0292083	-0.0613209	0.678849	-0.034482	0.816018
SH2D2A	black	-0.151061	0.305415	-0.173466	0.238362	-0.0332723	0.822366	0.105427	0.475747	0.255179	0.0800422	-0.0298343	0.840468	0.0821242	0.578954	-0.0961422	0.515664	-0.00549451	0.970434	-0.410482	0.00375738	-0.249476	0.087263	-0.381636	0.00743976	-0.382186	0.0073475	-0.366168	0.0104795	-0.181489	0.217004	-0.259848	0.0744879	-0.327813	0.0229333	0.0718859	0.627293	0.246078	0.0918015	0.270167	0.0632924	0.0242964	0.869796	-0.0554782	0.708017
SH2D7	black	0.0119212	0.935904	0.107132	0.468601	-0.150899	0.30594	0.1916	0.192037	-0.15817	0.282945	-0.415031	0.00335508	0.0179933	0.903386	-0.00675086	0.963678	0.0363858	0.806051	0.887964	3.99e-17	0.843701	5.13e-14	0.539998	7.46e-05	0.767097	2.04e-10	0.730647	3.74e-09	0.30071	0.0378196	0.172958	0.23976	0.320746	0.0262356	0.00413238	0.977762	-0.0633632	0.668759	-0.0740856	0.616766	0.205811	0.1605	0.0158222	0.914998
SH3BGRL2	black	-0.0521588	0.724777	0.0181374	0.902616	0.00412119	0.977822	-0.0434911	0.769131	0.0718593	0.62742	0.0160042	0.914024	-0.0263242	0.859035	-0.305723	0.0345868	-0.0349977	0.813315	-0.573736	2.02e-05	-0.404557	0.00434444	-0.489547	0.0004135	-0.446021	0.0014866	-0.357884	0.0125085	0.146312	0.321045	-0.105808	0.474146	-0.0799007	0.589307	0.132005	0.371124	0.418309	0.00308924	0.263642	0.0702033	0.0850657	0.565386	-0.0845386	0.567806
SH3BP1	black	0.162832	0.268816	-0.0737347	0.61844	-0.0606119	0.682365	0.120311	0.41534	-0.146473	0.320508	-0.14407	0.328597	-0.0836485	0.571904	0.166926	0.256798	0.091932	0.534302	0.845166	4.2e-14	0.693608	4.62e-08	0.657341	3.87e-07	0.473863	0.000668684	0.566828	2.67e-05	0.109064	0.460574	0.0112314	0.939607	0.0564543	0.703113	-0.0815333	0.581697	-0.007659	0.958796	-0.241797	0.0977763	-0.0432005	0.770632	-0.0566576	0.702094
SH3GL2	black	0.0750403	0.612221	0.0622725	0.674141	-0.17916	0.223063	0.240279	0.099966	-0.196053	0.181714	-0.189385	0.197323	-0.0273984	0.853345	0.00817351	0.95603	-0.0144358	0.922422	0.955415	5.21e-26	0.761692	3.24e-10	0.732616	3.24e-09	0.741887	1.61e-09	0.689873	5.83e-08	0.119333	0.419171	0.135568	0.358233	0.149137	0.311688	-0.0241649	0.870495	-0.0190014	0.898001	-0.296483	0.040736	0.039365	0.790514	-0.0477646	0.747162
SH3TC1	black	0.135424	0.358748	0.100519	0.49664	-0.214217	0.143728	0.0578732	0.696007	-0.0856845	0.56255	-0.0351995	0.812258	0.00666096	0.964161	0.254042	0.0814438	0.032717	0.825284	0.780171	6.29e-11	0.547631	5.61e-05	0.658049	3.72e-07	0.789252	2.65e-11	0.495066	0.000347224	-0.0135207	0.927326	0.146994	0.318771	0.209653	0.152665	0.0123373	0.933672	-0.0606497	0.682177	-0.378988	0.00789817	-0.0652963	0.659262	0.0168777	0.90935
SHB	black	0.257422	0.0773347	0.0385739	0.794632	-0.16772	0.254511	0.0351563	0.812484	-0.168592	0.252015	0.100887	0.495058	-0.0238525	0.872155	0.0456951	0.757777	-0.0733459	0.620298	0.816214	1.56e-12	0.537593	8.14e-05	0.775497	9.67e-11	0.37008	0.00962432	0.406207	0.00417339	-0.00374491	0.979846	0.148541	0.313647	-0.0394147	0.790256	-0.0250246	0.865929	-0.0276371	0.852081	-0.459267	0.00102508	-0.288225	0.0469641	-0.0972957	0.510616
SHC3	black	0.0598778	0.686011	0.0770633	0.602637	-0.140924	0.339378	0.12071	0.413785	-0.117513	0.426348	-0.223837	0.126169	0.0105411	0.943312	0.0542547	0.714179	0.0409878	0.782085	0.964954	2.27e-28	0.789876	2.5e-11	0.709699	1.63e-08	0.838278	1.06e-13	0.637537	1.1e-06	0.0679541	0.646291	0.0982707	0.506368	0.162355	0.270237	0.0570654	0.70005	-0.0568162	0.701299	-0.274068	0.0594274	0.058923	0.690766	0.0165943	0.910866
SHE	black	0.137143	0.352626	0.0596383	0.687203	-0.113323	0.443138	0.0576063	0.697342	-0.143232	0.331446	-0.105208	0.476673	-0.0790024	0.593513	0.173876	0.237236	0.0546275	0.712299	0.888773	3.4e-17	0.671155	1.78e-07	0.716009	1.06e-08	0.75	8.49e-10	0.588839	1.07e-05	0.0884064	0.550158	0.103824	0.482522	0.148637	0.313331	0.0142142	0.92361	-0.0322237	0.827878	-0.344596	0.0164636	0.000967964	0.99479	0.0227446	0.878047
SHISA3	black	0.29027	0.0453534	-0.0478349	0.746802	-0.155354	0.291713	0.0880933	0.551576	-0.177792	0.226674	0.00877587	0.952793	-0.0643755	0.663779	-0.00848702	0.954345	0.0776044	0.600085	0.739242	1.97e-09	0.514456	0.000183512	0.66193	3e-07	0.572384	2.13e-05	0.569753	2.37e-05	-0.0922376	0.532938	-0.0261503	0.859957	-0.0680015	0.646061	-0.0570683	0.700035	-0.15031	0.307855	-0.339133	0.0183738	-0.117782	0.425284	-0.0604816	0.683011
SHKBP1	black	0.027811	0.851161	0.19252	0.189871	-0.0580334	0.695207	0.0133564	0.928207	-0.177392	0.227737	-0.0218676	0.882716	0.0694719	0.63893	0.169591	0.249173	0.0427364	0.77303	0.851056	1.84e-14	0.574976	1.92e-05	0.745459	1.22e-09	0.751435	7.56e-10	0.506193	0.000241941	-0.060724	0.681808	0.228791	0.117782	0.0358103	0.80906	-0.0659668	0.65598	-0.0904069	0.541133	-0.421146	0.0028743	-0.0969403	0.512169	-0.0131128	0.929513
SHOX	black	0.0192377	0.896739	0.156116	0.289324	-0.0993153	0.501837	0.146647	0.319927	-0.220843	0.13145	-0.254365	0.0810433	-0.00941312	0.94937	0.00977067	0.947449	0.0117885	0.936617	0.963809	4.71e-28	0.794126	1.64e-11	0.701373	2.82e-08	0.796982	1.23e-11	0.623819	2.17e-06	0.133711	0.364916	0.210998	0.14999	0.222271	0.128911	-0.00169321	0.990887	0.0838731	0.570868	-0.262473	0.0715024	0.117304	0.427176	-0.0408602	0.782747
SHPRH	black	-0.0491288	0.74019	0.04772	0.74739	-0.137598	0.351013	0.183106	0.212867	-0.0423283	0.775141	-0.504696	0.000254173	0.125604	0.394963	-0.0095355	0.948712	0.0182306	0.902118	0.8116	2.61e-12	0.845296	4.13e-14	0.39948	0.00491	0.770889	1.46e-10	0.521403	0.000144652	0.0739258	0.617528	-0.0240569	0.871069	0.292592	0.0435807	-0.0901436	0.542317	0.0886187	0.549196	0.0627757	0.671655	0.32549	0.0239782	0.00353796	0.98096
SHROOM1	black	0.0176885	0.905015	-0.335333	0.01981	0.147894	0.315782	0.0843394	0.568722	0.0944486	0.523122	-0.30095	0.0376598	-0.0484237	0.743791	-0.0260335	0.860576	0.218617	0.135485	0.486609	0.00045326	0.562361	3.18e-05	0.241859	0.0976871	0.327736	0.0229676	0.275345	0.0582044	-0.0510937	0.730183	-0.493854	0.000360894	-0.316924	0.028181	-0.0255225	0.863286	0.00206431	0.98889	0.139016	0.346025	0.195949	0.181951	-0.169209	0.250257
SIAH3	black	0.112775	0.445361	-0.070815	0.632444	-0.100848	0.495225	0.228703	0.117926	-0.164839	0.262878	-0.311437	0.0311833	-0.0478936	0.746501	-0.00404167	0.97825	0.0430981	0.771161	0.893305	1.38e-17	0.816276	1.55e-12	0.60073	6.36e-06	0.595698	7.95e-06	0.662889	2.85e-07	0.124654	0.398578	0.00706868	0.961969	0.109036	0.460687	0.0329998	0.823798	-0.0320345	0.828874	-0.118818	0.421194	0.0638397	0.666413	-0.0456117	0.758206
SIGLEC14	black	-0.1205	0.414602	0.221463	0.130344	-0.186638	0.204022	0.01792	0.903778	0.0611895	0.6795	0.170434	0.246793	0.0740988	0.616703	0.231647	0.113142	0.149757	0.309658	-0.362583	0.0113198	-0.377178	0.0082254	-0.213798	0.144531	-0.199741	0.173472	-0.180044	0.22075	0.0667839	0.65199	0.306888	0.0338689	0.358581	0.0123258	0.103184	0.485238	0.0441937	0.765506	-0.0559219	0.705786	-0.0660405	0.65562	-0.0125606	0.932475
SIGMAR1	black	0.0637703	0.666754	-0.182165	0.215269	0.140467	0.340963	0.153702	0.296939	-0.164327	0.264385	0.20397	0.164359	-0.193261	0.188138	0.0721024	0.626253	-0.12116	0.412033	-0.315302	0.0290421	-0.31963	0.0267919	-0.157443	0.285193	-0.317526	0.0278671	-0.271959	0.0614929	-0.180235	0.220253	-0.231976	0.112616	-0.228427	0.118383	-0.189296	0.197539	-0.0836964	0.571683	0.0133616	0.92818	-0.0700815	0.635983	-0.232514	0.111762
SIM1	black	0.0836325	0.571978	0.0651679	0.659891	-0.0883492	0.550416	0.177808	0.226632	-0.234778	0.108218	-0.262594	0.0713665	-0.0920461	0.533793	-0.108789	0.461712	-0.210767	0.150447	0.526097	0.000122809	0.495351	0.000344085	0.323025	0.0251299	0.444011	0.00157086	0.610757	4.03e-06	0.20455	0.163136	0.230987	0.114202	0.299304	0.03877	0.104803	0.478377	0.116801	0.429178	-0.0566551	0.702106	0.176662	0.229689	-0.132012	0.371098
SIRT7	black	0.103309	0.484707	0.154129	0.295582	-0.184486	0.209379	-0.058609	0.692332	-0.0238029	0.872419	-0.105782	0.474256	-0.0174265	0.906416	0.0318149	0.830029	0.0730253	0.621831	0.829286	3.31e-13	0.628405	1.73e-06	0.672633	1.64e-07	0.580839	1.5e-05	0.544638	6.28e-05	0.123021	0.404833	0.182743	0.213791	0.0910837	0.538096	-0.0381728	0.796722	-0.114933	0.436645	-0.308929	0.0326411	-0.0644121	0.6636	0.241864	0.0976808
SIVA	black	0.123999	0.401079	-0.112568	0.446202	-0.0393646	0.790516	0.0423884	0.77483	-0.0143376	0.922948	0.119451	0.418708	-0.147529	0.316993	-0.108919	0.461172	-0.213528	0.145051	-0.708697	1.74e-08	-0.551076	4.93e-05	-0.570122	2.34e-05	-0.575485	1.88e-05	-0.460779	0.000981538	-0.0484283	0.743767	-0.132558	0.369105	-0.0112835	0.939327	-0.0736805	0.618699	-0.0899568	0.543158	0.241768	0.0978184	0.0073461	0.960478	-0.105628	0.474902
SKIL	black	0.108022	0.464893	0.325531	0.0239593	-0.153135	0.298745	0.0404745	0.784749	-0.325277	0.0240759	0.144308	0.327788	0.00719296	0.961301	0.0188309	0.898911	-0.0752131	0.6114	0.888852	3.35e-17	0.492409	0.000377835	0.895843	8.13e-18	0.77701	8.42e-11	0.683149	8.8e-08	0.0837461	0.571454	0.405664	0.00422902	0.059703	0.686881	-0.0265997	0.857575	-0.0114738	0.938305	-0.62111	2.47e-06	-0.214147	0.143861	-0.0288257	0.845795
SKP1	black	0.148102	0.315095	-0.361617	0.0115559	0.170305	0.247156	0.0237161	0.87288	0.0270443	0.855219	-0.0976825	0.508928	-0.15776	0.284213	-0.173822	0.237385	-0.0114045	0.938677	-0.513048	0.000192462	-0.26964	0.0638289	-0.532314	9.85e-05	-0.459683	0.00101292	-0.409792	0.00382191	-0.123849	0.401653	-0.359302	0.0121391	-0.0772471	0.60177	-0.16084	0.274794	-0.0187636	0.899271	0.395003	0.00546099	0.129298	0.381097	-0.0531198	0.719912
SLAMF8	black	-0.0657471	0.657055	0.367012	0.0102895	-0.11426	0.439354	-0.0829055	0.575335	-0.111773	0.449441	0.0269426	0.855758	-0.0209616	0.887543	0.274542	0.0589706	0.271894	0.0615577	0.647101	6.7e-07	0.39213	0.00584251	0.613378	3.57e-06	0.606371	4.93e-06	0.602228	5.94e-06	0.258762	0.0757521	0.384312	0.00700015	0.245061	0.0931944	-0.0877653	0.553064	-0.0934795	0.527413	-0.405364	0.00426006	-0.122716	0.406008	0.0853771	0.563958
SLC10A7	black	0.0168362	0.909573	0.0215192	0.884572	0.0502475	0.734487	-0.0394893	0.789868	-0.0486949	0.742405	-0.21174	0.148529	0.0840609	0.570003	0.042246	0.775567	0.20206	0.168429	0.898554	4.57e-18	0.767117	2.03e-10	0.663258	2.79e-07	0.604373	5.39e-06	0.58494	1.26e-05	0.134061	0.363653	-0.0223995	0.879884	-0.0758474	0.608389	0.0123797	0.933445	-0.0158058	0.915086	-0.206439	0.1592	-0.084029	0.57015	-0.104794	0.478415
SLC12A6	black	0.0947723	0.521693	0.308891	0.0326638	-0.20725	0.157532	-0.0320345	0.828874	-0.17369	0.237745	0.189971	0.195915	0.106431	0.471534	0.0383661	0.795715	0.023768	0.872604	0.796757	1.26e-11	0.404827	0.00431601	0.844159	4.82e-14	0.684246	8.23e-08	0.61821	2.84e-06	0.0906658	0.53997	0.361734	0.0115272	0.0259402	0.861071	0.028229	0.848949	-0.135095	0.359929	-0.607177	4.75e-06	-0.233176	0.110716	0.0314287	0.832063
SLC15A1	black	-0.0247686	0.867288	-0.161548	0.27266	0.0453363	0.759622	0.240967	0.0989695	-0.088845	0.548173	-0.406798	0.00411353	-0.13671	0.354162	-0.0280184	0.850064	0.15299	0.299208	0.672898	1.61e-07	0.714667	1.16e-08	0.360228	0.011903	0.566404	2.71e-05	0.681556	9.68e-08	0.266662	0.0669338	-0.270576	0.0628775	-0.0661525	0.655072	-0.0796462	0.590497	-0.115283	0.43524	0.0987841	0.504138	0.283239	0.0510855	0.182207	0.21516
SLC16A10	black	0.0645841	0.662755	0.0717496	0.627947	-0.166229	0.258818	0.145573	0.323521	-0.116482	0.430447	-0.16468	0.263345	-0.00710113	0.961795	0.180382	0.21987	0.133311	0.366365	0.961214	2.25e-27	0.751935	7.26e-10	0.752267	7.07e-10	0.809283	3.37e-12	0.683404	8.66e-08	0.105209	0.476667	0.114987	0.436426	0.143396	0.33089	0.0265	0.858103	0.00769525	0.958601	-0.326537	0.0235026	0.0120627	0.935146	-0.0015832	0.991479
SLC16A14	black	0.0614248	0.678334	0.0191877	0.897006	-0.0573914	0.698417	0.126199	0.392714	-0.146742	0.319609	-0.0259604	0.860964	-0.0493194	0.739217	-0.00977455	0.947428	-0.0229017	0.877211	0.766007	2.24e-10	0.558018	3.77e-05	0.678341	1.17e-07	0.505415	0.00024823	0.700631	2.95e-08	0.0788341	0.594303	-0.0368748	0.803495	-0.157081	0.286317	-0.0061768	0.966765	-0.0706168	0.6334	-0.312057	0.0308313	-0.111762	0.449487	-0.0961247	0.515741
SLC16A7	black	0.0417729	0.778016	-0.0956951	0.517628	-0.151623	0.303598	-0.0564879	0.702945	0.253935	0.0815768	-0.0660336	0.655654	-0.0996516	0.500382	-0.0207446	0.8887	0.0404545	0.784852	0.259049	0.0754171	0.215616	0.141067	0.200389	0.172052	0.258654	0.0758788	0.301457	0.0373229	-0.118649	0.421859	-0.0838724	0.570872	-0.0983587	0.505985	-0.0237177	0.872872	-0.144021	0.328763	-0.0505079	0.733162	0.0678471	0.646811	-0.136874	0.353578
SLC17A7	black	-0.0637204	0.667	0.281377	0.0526976	-0.27483	0.0586955	0.120276	0.415478	-0.0691169	0.640648	-0.0583448	0.693651	-0.0282925	0.848614	0.0760897	0.607241	0.110792	0.453454	0.695688	4.05e-08	0.460272	0.000995963	0.592885	8.99e-06	0.715074	1.13e-08	0.599948	6.58e-06	0.101835	0.490994	0.397002	0.00520866	0.351854	0.0141891	0.00495886	0.973315	-0.102927	0.486332	-0.368278	0.0100104	0.0357876	0.809179	0.134156	0.363307
SLC18A2	black	-0.206334	0.159417	0.225877	0.122661	-0.0692139	0.640179	0.135624	0.358032	-0.0833694	0.573192	-0.223285	0.12713	0.0109831	0.940939	0.075789	0.608666	0.197492	0.178467	0.786013	3.63e-11	0.65425	4.58e-07	0.566712	2.68e-05	0.691966	5.12e-08	0.628719	1.71e-06	0.0523425	0.723846	0.209512	0.152947	0.275028	0.0585061	-0.13132	0.373632	-0.0258863	0.861357	-0.209422	0.153128	0.0577434	0.696656	0.12644	0.391802
SLC19A2	black	0.0978599	0.508156	0.209417	0.153139	-0.0879666	0.552151	-0.22698	0.120796	-0.00458558	0.975323	0.13193	0.371395	0.458659	0.00104305	0.119111	0.420042	0.136836	0.353713	-0.297961	0.0396962	-0.289093	0.0462748	-0.167178	0.25607	-0.229983	0.115828	0.000513855	0.997234	0.326447	0.0235432	0.0488063	0.741836	0.00206007	0.988913	0.0171106	0.908105	-0.0628722	0.671179	0.0136311	0.926735	-0.160132	0.276941	-0.109017	0.460765
SLC1A3	black	0.0581498	0.694625	-0.0521901	0.724619	-0.17111	0.244895	-0.0281155	0.84955	0.185513	0.20681	-0.144406	0.327458	-0.023286	0.875167	0.163	0.268315	0.305014	0.0350295	0.793687	1.71e-11	0.650408	5.62e-07	0.609705	4.23e-06	0.542681	6.75e-05	0.408273	0.00396756	-0.0859538	0.561318	-0.0905288	0.540586	-0.0989222	0.50354	0.00607244	0.967326	-0.177075	0.228583	-0.209819	0.152334	-0.0239532	0.87162	0.181267	0.217576
SLC22A15	black	0.238899	0.101989	-0.085591	0.562978	-0.171044	0.245081	0.0332775	0.822338	-0.0209024	0.887859	-0.0180151	0.903269	0.0192792	0.896518	0.0991526	0.502541	0.149882	0.309248	0.807508	4.08e-12	0.61202	3.8e-06	0.697487	3.62e-08	0.364083	0.0109616	0.4496	0.00134649	0.0104374	0.943869	-0.0384688	0.79518	-0.090622	0.540167	-0.0421555	0.776035	-0.130612	0.376237	-0.315821	0.0287643	-0.213494	0.145117	-0.0253666	0.864114
SLC22A4	black	-0.0940118	0.525054	0.00888339	0.952216	0.183212	0.212597	-0.156575	0.287892	0.0595271	0.687757	0.159098	0.280096	0.093435	0.527611	0.0373135	0.801204	0.0641177	0.665046	-0.328656	0.0225641	-0.312027	0.030848	-0.189732	0.196488	-0.30407	0.0356265	-0.347398	0.0155515	-0.0197369	0.894075	-0.109761	0.457695	-0.394645	0.00550729	-0.0940373	0.524941	-0.0314735	0.831827	0.0391691	0.791534	-0.126988	0.389735	0.0255496	0.863143
SLC25A26	black	0.253032	0.0827042	-0.0651229	0.660112	-0.148172	0.314864	0.0895487	0.544996	-0.131567	0.372727	-0.0189341	0.89836	-0.0661489	0.65509	0.0445933	0.763447	0.0223106	0.880357	0.896404	7.23e-18	0.660619	3.23e-07	0.786491	3.46e-11	0.482477	0.000514992	0.60355	5.6e-06	0.0177677	0.904592	-0.0149486	0.919675	-0.110497	0.454666	-0.0771015	0.602457	-0.0565073	0.702848	-0.367587	0.0101621	-0.154482	0.294465	-0.0893921	0.545702
SLC25A34	black	0.0751672	0.611618	-0.140262	0.341676	-0.151287	0.304684	0.181661	0.216563	0.0359027	0.808577	-0.377259	0.00821042	0.126083	0.39315	-0.110608	0.454211	-0.0349327	0.813655	0.767407	1.98e-10	0.772202	1.3e-10	0.43974	0.00176411	0.501262	0.000284383	0.469678	0.000757279	0.0271312	0.854759	-0.0966941	0.513246	-0.0196142	0.89473	-0.129445	0.380552	-0.00734165	0.960501	0.0177758	0.904548	0.0933124	0.528155	-0.041579	0.77902
SLC25A37	black	-0.0335605	0.820852	-0.157004	0.286556	0.103903	0.482186	0.0720169	0.626664	0.0214905	0.884725	0.0356851	0.809716	-0.0251399	0.865317	0.136387	0.35531	0.228441	0.118359	0.707831	1.84e-08	0.492111	0.000381411	0.63314	1.37e-06	0.586286	1.19e-05	0.3864	0.00667291	-0.134914	0.360578	-0.129839	0.379092	-0.128145	0.385394	-0.0267626	0.856712	-0.100302	0.497578	-0.343581	0.0168053	-0.129515	0.380293	0.184147	0.210234
SLC25A45	black	0.0450405	0.761145	-0.018552	0.900401	-0.118414	0.422785	0.12476	0.398174	-0.0325873	0.825966	-0.4621	0.000944899	0.108286	0.463796	0.00123642	0.993345	0.0569715	0.70052	0.920892	1.91e-20	0.914211	1.15e-19	0.521946	0.000141959	0.754758	5.77e-10	0.583734	1.33e-05	0.0788608	0.594177	-0.0389624	0.792609	0.139877	0.343015	-0.0156175	0.916094	0.0222767	0.880537	-0.00840667	0.954777	0.20104	0.170635	-0.000117096	0.99937
SLC26A11	black	-0.0229831	0.876778	0.0970412	0.511728	-0.0131608	0.929256	-0.177863	0.226487	0.109532	0.458639	-0.0367423	0.804187	0.197144	0.179247	-0.0480392	0.745757	-0.114465	0.438527	-0.426743	0.00248861	-0.305851	0.0345069	-0.389272	0.00624461	-0.327431	0.0231028	-0.343958	0.0166777	0.116048	0.432176	0.141839	0.336219	0.0778308	0.599019	0.0326001	0.825899	-0.0661527	0.655071	0.206658	0.158748	0.153098	0.298864	0.122612	0.406412
SLC26A3	black	-0.0342471	0.817249	0.326333	0.0235946	-0.260172	0.0741139	0.0607844	0.681508	-0.100457	0.49691	-0.131672	0.372343	0.0598056	0.686371	4.33e-05	0.999767	-0.124889	0.397684	0.62363	2.19e-06	0.468433	0.000785597	0.458824	0.00103815	0.626621	1.89e-06	0.366748	0.0103488	-0.0311221	0.833678	0.439125	0.00179361	0.384603	0.00695379	0.141851	0.336179	-0.176515	0.230082	-0.267151	0.0664152	0.0260148	0.860675	0.109157	0.460188
SLC26A8	black	-0.121746	0.409756	0.113064	0.444189	-0.0122146	0.93433	0.318509	0.0273603	-0.285692	0.0490224	0.0542139	0.714385	-0.0692863	0.639828	-0.0270589	0.855142	-0.0636896	0.667152	0.522703	0.000138277	0.302835	0.0364203	0.527373	0.000117415	0.490655	0.00039934	0.526286	0.000121995	0.00346535	0.98135	0.114251	0.439389	-0.0954761	0.518591	-0.129195	0.381481	-0.107247	0.46812	-0.3171	0.0280888	-0.0225399	0.879136	0.0775252	0.600458
SLC2A11	black	0.0868686	0.557143	0.183249	0.212503	-0.0612034	0.67943	-0.190245	0.195258	-0.0284541	0.847759	-0.0665385	0.653187	-0.0930813	0.529182	-0.148971	0.312234	-0.15035	0.307724	-0.39038	0.00608593	-0.237597	0.103926	-0.388211	0.00639998	-0.354072	0.0135498	-0.297384	0.0400992	0.136651	0.35437	0.140412	0.341153	0.102952	0.486226	0.0465962	0.75315	-0.122649	0.406268	0.224956	0.124236	0.0573293	0.698728	0.0479424	0.746252
SLC2A5	black	-0.156163	0.289176	-0.0488124	0.741805	0.0772335	0.601834	-0.441709	0.00167255	0.555267	4.2e-05	0.144275	0.327901	0.485546	0.000468471	0.180024	0.220801	0.271797	0.0616541	-0.348327	0.0152583	-0.306854	0.0338898	-0.219067	0.134661	-0.327125	0.0232387	-0.326539	0.0235014	-0.197246	0.179019	-0.164075	0.265128	-0.338493	0.0186092	0.0420919	0.776364	-0.254148	0.0813122	0.0747077	0.613803	-0.209102	0.153772	0.0131758	0.929176
SLC35B1	black	0.219887	0.133172	-0.396885	0.00522318	0.164264	0.264571	-0.022331	0.880248	0.0405883	0.784158	0.327252	0.0231821	-0.124004	0.401061	-0.0319031	0.829565	-0.211154	0.149681	-0.555607	4.14e-05	-0.533495	9.44e-05	-0.309672	0.0322032	-0.544747	6.25e-05	-0.373017	0.00902236	-0.456813	0.00109939	-0.36997	0.00964745	-0.385896	0.00675062	0.0431712	0.770783	-0.0713531	0.629854	0.0421197	0.77622	-0.223659	0.126477	-0.200136	0.172606
SLC35B3	black	0.379222	0.00785667	-0.206399	0.159283	-0.176219	0.230878	-0.00913181	0.950881	0.00531471	0.971401	0.0464058	0.754126	0.0160101	0.913992	0.0597301	0.686747	0.0915705	0.535917	0.635807	1.2e-06	0.476022	0.000626721	0.573836	2.01e-05	0.203593	0.165157	0.351758	0.0142174	-0.0574211	0.698269	-0.264076	0.0697252	-0.232058	0.112487	-0.0711385	0.630886	-0.110265	0.45562	-0.252679	0.083148	-0.250221	0.0862923	-0.0832888	0.573564
SLC35F3	black	0.0863247	0.559624	0.212402	0.147234	-0.195934	0.181985	0.135803	0.357394	-0.240936	0.099014	0.184675	0.208905	-0.00667725	0.964074	0.121372	0.41121	0.083877	0.570851	0.832278	2.28e-13	0.439395	0.00178063	0.879591	1.91e-16	0.720626	7.68e-09	0.759994	3.74e-10	0.0348875	0.813892	0.335739	0.0196522	0.0897193	0.544227	-0.0539293	0.715821	0.0046012	0.975239	-0.618132	2.85e-06	-0.201471	0.169701	-0.0555478	0.707667
SLC38A10	black	0.0903019	0.541605	0.0239014	0.871895	-0.16418	0.264816	0.0787831	0.594542	-0.0321291	0.828376	-0.0667094	0.652353	-0.0899797	0.543055	0.150663	0.306708	0.131821	0.371797	0.856325	8.53e-15	0.641099	9.15e-07	0.717394	9.63e-09	0.668918	2.03e-07	0.561098	3.35e-05	0.104764	0.478542	0.0121588	0.93463	0.019319	0.896306	0.33188	0.0211967	-0.037073	0.80246	-0.340533	0.0178672	-0.0287784	0.846045	-0.0269028	0.855969
SLC38A8	black	0.0933967	0.527781	-0.00313416	0.983133	-0.0283106	0.848518	-0.05393	0.715818	-0.0112225	0.939654	-0.24672	0.0909302	0.158546	0.281789	0.0339775	0.818664	0.0232568	0.875322	0.869814	1.03e-15	0.75556	5.41e-10	0.615194	3.27e-06	0.59436	8.43e-06	0.459283	0.00102461	0.0284258	0.847909	0.00206975	0.988861	-0.0487653	0.742045	-0.0515603	0.727813	-0.0698689	0.63701	-0.166164	0.259007	0.0257532	0.862063	-0.026928	0.855835
SLC39A5	black	-0.040211	0.786117	-0.0228939	0.877253	0.0737083	0.618567	0.0568514	0.701122	-0.0623741	0.673639	-0.273686	0.0597973	0.0198574	0.893432	-0.0718416	0.627506	-0.111616	0.450081	0.547977	5.54e-05	0.545488	6.08e-05	0.309704	0.0321849	0.444118	0.00156626	0.254794	0.0805155	-0.0117479	0.936834	0.0216511	0.883869	0.0825618	0.576925	-0.0174897	0.906078	-0.0428886	0.772244	-0.00713812	0.961596	0.13293	0.36775	-0.183646	0.211499
SLC43A2	black	0.0476982	0.747502	-0.157468	0.285115	0.0146273	0.921396	0.0182567	0.901979	0.0781654	0.597444	-0.455467	0.00114218	-0.0254029	0.863921	-0.0462804	0.754771	0.106578	0.470918	0.761269	3.36e-10	0.821076	8.88e-13	0.373742	0.00887879	0.53209	9.93e-05	0.399474	0.00491064	-0.122328	0.407508	-0.196195	0.181393	0.0625934	0.672556	-0.052155	0.724797	-0.116443	0.430601	0.0983233	0.506139	0.224229	0.125488	0.0602546	0.684139
SLC44A1	black	-0.0866527	0.558127	0.0783874	0.5964	0.0954523	0.518696	0.0150992	0.918869	-0.0979842	0.507614	0.0467678	0.752269	-0.179472	0.222245	0.0691696	0.640393	0.0569252	0.700752	-0.64917	6e-07	-0.476536	0.000617088	-0.539284	7.65e-05	-0.519688	0.00015348	-0.313681	0.0299251	0.282682	0.0515633	-0.0260253	0.86062	0.127428	0.38808	-0.082656	0.57649	0.156768	0.287288	0.259878	0.0744533	0.117419	0.426723	0.206616	0.158835
SLC4A11	black	-0.00149303	0.991964	-0.189851	0.196202	0.0419183	0.777263	-0.0809014	0.584637	0.22881	0.11775	0.0432157	0.770554	0.140235	0.341771	0.300756	0.037789	0.252969	0.0827834	0.466155	0.000839877	0.314424	0.0295178	0.45801	0.00106254	0.295638	0.0413401	0.33928	0.0183199	-0.108052	0.464769	-0.245321	0.0928365	-0.482693	0.000511598	0.0141797	0.923795	-0.0693918	0.639317	-0.194809	0.184557	-0.157047	0.28642	-0.0327835	0.824934
SLC5A4	black	0.0798646	0.589476	0.0601039	0.684887	-0.146847	0.31926	0.170497	0.246615	-0.162699	0.269212	-0.175384	0.233129	-0.0471215	0.750456	0.050938	0.730974	0.0160272	0.913901	0.944083	8.44e-24	0.754382	5.95e-10	0.736582	2.41e-09	0.6779	1.2e-07	0.685255	7.74e-08	0.131226	0.373979	0.0908095	0.539326	0.0626928	0.672065	-0.0227201	0.878178	0.0571133	0.69981	-0.290392	0.0452589	0.0228295	0.877596	-0.0293537	0.843006
SLC6A3	black	0.081711	0.580871	-0.0154841	0.916808	-0.243464	0.0954146	-0.0707136	0.632933	0.235725	0.106762	0.0576718	0.697014	0.00983702	0.947093	0.18233	0.214846	0.321748	0.0257444	0.265445	0.0682356	0.156693	0.287522	0.260195	0.0740881	0.17662	0.229801	0.0654113	0.658699	-0.0287006	0.846456	0.0430593	0.771361	0.0652307	0.659583	0.0898856	0.543478	-0.0431596	0.770843	-0.181235	0.217661	-0.114513	0.438333	0.27134	0.0621092
SLC6A8	black	0.152316	0.301368	-0.335489	0.0197493	0.0925662	0.531473	0.175553	0.232674	-0.0745116	0.614736	-0.338695	0.0185348	-0.073259	0.620713	0.0430823	0.771242	0.00563974	0.969653	0.648581	6.2e-07	0.701111	2.86e-08	0.336453	0.0193771	0.288024	0.0471248	0.271854	0.0615968	-0.0171184	0.908063	-0.283532	0.0508352	-0.0140703	0.924381	-0.12416	0.400463	-0.109459	0.458942	0.0826558	0.57649	0.0950397	0.520513	0.0691886	0.640301
SLC7A13	black	0.265229	0.0684697	0.0328775	0.82444	-0.129999	0.378498	-0.0529437	0.720802	-0.122282	0.407683	-0.125868	0.393963	0.0234118	0.874498	-0.0651227	0.660113	-0.163895	0.26566	0.706738	1.98e-08	0.608926	4.38e-06	0.524707	0.000128943	0.162296	0.270416	0.180262	0.220182	0.0268002	0.856512	0.117842	0.425047	0.0407794	0.783167	0.0157214	0.915538	0.0299716	0.839744	-0.186812	0.203592	-0.153095	0.298872	-0.0877137	0.553299
SLC8A2	black	0.0405844	0.784178	0.0375081	0.800189	-0.131859	0.371655	0.184449	0.209474	-0.128635	0.383565	-0.327517	0.0230644	-0.0101474	0.945426	0.0228085	0.877707	0.0250043	0.866037	0.976311	3.14e-32	0.85913	5.6e-15	0.663149	2.81e-07	0.80699	4.31e-12	0.700554	2.97e-08	0.137408	0.351686	0.0848966	0.566161	0.180836	0.218691	0.0232556	0.875329	-0.024596	0.868205	-0.179461	0.222273	0.134492	0.362097	-0.0102502	0.944874
SLC9A2	black	0.0195694	0.894969	0.257712	0.07699	-0.188791	0.198758	0.236367	0.105782	-0.323007	0.0251387	-0.217261	0.137986	0.0169946	0.908725	0.0124471	0.933083	-0.040832	0.782894	0.869136	1.15e-15	0.690918	5.47e-08	0.644509	7.67e-07	0.837168	1.22e-13	0.738259	2.12e-09	0.294384	0.0422509	0.353899	0.0135986	0.430571	0.00225188	0.0309469	0.834601	0.0232782	0.875208	-0.291864	0.0441303	0.084859	0.566334	-0.0641536	0.66487
SLTM	black	-0.0725559	0.624079	-0.217992	0.136633	0.171611	0.243496	0.0230565	0.876388	0.103456	0.484083	0.0635291	0.667942	-0.145562	0.323559	-0.0839415	0.570553	0.0476419	0.74779	-0.703805	2.4e-08	-0.499015	0.000305879	-0.594161	8.5e-06	-0.585384	1.24e-05	-0.61506	3.29e-06	-0.148702	0.313116	-0.371699	0.00928825	-0.264218	0.0695693	-0.186586	0.204149	0.142884	0.332635	0.335137	0.0198868	0.120846	0.413255	0.0693839	0.639356
SMAGP	black	-0.0137739	0.925969	0.00773811	0.95837	-0.0754881	0.610094	0.150274	0.30797	-0.06584	0.6566	0.0335545	0.820884	0.0787856	0.59453	0.136142	0.356183	0.0796645	0.590412	0.633445	1.35e-06	0.439544	0.00177348	0.597551	7.32e-06	0.417313	0.00316792	0.494518	0.000353351	-0.0571161	0.699796	-0.170643	0.246205	-0.292604	0.043571	0.0951413	0.520065	0.150066	0.30865	-0.286722	0.0481767	-0.0986677	0.504644	-0.113603	0.442007
SMCR8	black	0.00868021	0.953307	0.276047	0.0575409	-0.175464	0.232913	0.0536338	0.717313	-0.167637	0.254748	0.0113923	0.938743	0.0342899	0.817025	0.0224824	0.879443	0.00936227	0.949643	0.886131	5.67e-17	0.590055	1.02e-05	0.813588	2.09e-12	0.59468	8.31e-06	0.690918	5.47e-08	0.0963568	0.514723	0.317408	0.0279282	0.06185	0.676229	-0.0288026	0.845917	-0.110227	0.455775	-0.461933	0.000949459	-0.149208	0.311454	-0.0101356	0.94549
SMPD3	black	-0.041958	0.777057	-0.0697018	0.637818	-0.0229035	0.877202	0.294642	0.0420621	-0.149504	0.310485	-0.306159	0.0343169	-0.0773248	0.601403	0.000603101	0.996754	0.151269	0.30474	0.767033	2.05e-10	0.702729	2.58e-08	0.503118	0.000267679	0.763581	2.76e-10	0.66327	2.79e-07	0.217134	0.138221	-0.113248	0.443442	0.0572204	0.699274	-0.0436062	0.768537	0.196254	0.181258	-0.0815342	0.581693	0.237682	0.103799	0.0772951	0.601543
SMR3A	black	0.0648288	0.661554	0.233516	0.110183	-0.16518	0.26188	0.0333779	0.821811	-0.171672	0.243326	0.00754657	0.9594	0.0105289	0.943378	0.0712935	0.63014	0.0983664	0.505952	0.815425	1.7e-12	0.530725	0.000104257	0.761406	3.32e-10	0.575787	1.85e-05	0.731766	3.45e-09	0.193086	0.188547	0.342776	0.0170802	0.0479576	0.746174	-0.0507064	0.732152	-0.0757584	0.608811	-0.43339	0.00209054	-0.160438	0.276013	-0.0283828	0.848136
SMTNL2	black	0.0117983	0.936564	0.0635797	0.667693	-0.20545	0.161252	0.165041	0.262287	-0.0365415	0.805237	-0.441505	0.00168184	0.154641	0.293962	-0.0553415	0.708704	-0.00196401	0.98943	0.78505	3.98e-11	0.791032	2.23e-11	0.444173	0.00156392	0.580592	1.52e-05	0.633427	1.35e-06	0.201941	0.168685	0.0625743	0.67265	0.0438731	0.76716	-0.0656422	0.657568	0.00300141	0.983847	0.0342159	0.817413	0.166648	0.257604	-0.044527	0.763789
SMURF2	black	0.141287	0.338123	0.085694	0.562507	-0.0732806	0.62061	0.0859052	0.561541	-0.239115	0.101671	-0.220161	0.132677	-0.00894068	0.951908	0.0431739	0.770769	-0.0582605	0.694072	0.8551	1.02e-14	0.71189	1.4e-08	0.613712	3.51e-06	0.69266	4.91e-08	0.552459	4.68e-05	0.171121	0.244865	0.2439	0.0948048	0.321935	0.0256537	0.0950589	0.520429	0.0620228	0.675374	-0.249436	0.0873157	0.063643	0.667381	-0.157587	0.284747
SMYD4	black	0.0842635	0.569071	-0.331916	0.0211817	-0.00982174	0.947175	0.226174	0.122157	0.0397195	0.788671	0.156787	0.28723	-0.057212	0.699315	-0.0488245	0.741743	0.0399038	0.787713	-0.419906	0.00296651	-0.359041	0.0122063	-0.301628	0.0372098	-0.340696	0.017809	-0.333467	0.0205495	-0.151505	0.303978	-0.152171	0.301833	-0.00564634	0.969617	-0.121225	0.41178	-0.0622963	0.674023	0.0813085	0.582742	-0.0910969	0.538037	-0.0785856	0.595469
SNAP29	black	-0.0928171	0.530357	-0.17303	0.239561	0.161184	0.273755	-0.0489727	0.740986	0.158003	0.283463	0.0580149	0.695299	0.0589851	0.690456	-0.152328	0.301329	-0.100162	0.498179	-0.612607	3.7e-06	-0.438605	0.00181892	-0.512032	0.000199161	-0.508587	0.000223483	-0.538408	7.9e-05	-0.175079	0.233957	-0.188971	0.198322	-0.239454	0.101172	0.0331055	0.823242	-0.156282	0.288805	0.271833	0.0616175	-0.0234817	0.874127	0.0357095	0.809587
SNCB	black	0.180139	0.220503	0.111811	0.449287	-0.131357	0.373495	-0.0519335	0.72592	-0.115791	0.433205	-0.00702219	0.962219	0.145656	0.323243	0.0239395	0.871693	0.008903	0.95211	0.79576	1.39e-11	0.540567	7.3e-05	0.719782	8.15e-09	0.68552	7.62e-08	0.653365	4.8e-07	-0.0296798	0.841284	0.0946714	0.522138	-0.110461	0.454814	-0.0723307	0.625158	-0.0951338	0.520098	-0.384891	0.00690801	-0.110837	0.453272	-0.13021	0.37772
SNIP1	black	0.259666	0.0746988	-0.266965	0.0666118	0.169782	0.248632	-0.217032	0.138412	0.0527098	0.721986	0.0796236	0.590603	-0.118505	0.422427	-0.147434	0.317307	-0.0963231	0.514871	-0.34095	0.0177187	-0.246691	0.0909689	-0.28821	0.0469759	-0.295996	0.0410831	-0.347999	0.0153613	-0.204078	0.164129	-0.236636	0.105375	-0.0543455	0.713721	-0.00462265	0.975124	-0.118756	0.42144	0.129693	0.379633	-0.0833309	0.573369	-0.00209697	0.988714
SNORA11B	black	-0.0764547	0.605513	0.116319	0.431097	-0.112569	0.446196	0.161811	0.271869	-0.0871893	0.555683	-0.30854	0.0328722	0.0510011	0.730654	0.0738053	0.618103	0.0672975	0.649486	0.633207	1.37e-06	0.598317	7.08e-06	0.404611	0.00433875	0.491668	0.000386794	0.61844	2.81e-06	0.213105	0.145869	0.206201	0.159691	0.179983	0.220909	-0.140324	0.341461	-0.0358936	0.808624	-0.0403929	0.785173	0.133781	0.364663	0.0525969	0.722558
SNORA55	black	-0.159114	0.280045	0.375283	0.00858038	-0.0106597	0.942675	-0.113943	0.440632	-0.0964151	0.514468	-0.116678	0.429664	0.0129241	0.930525	0.0140096	0.924706	0.215716	0.140879	0.551902	4.78e-05	0.407558	0.00403773	0.431946	0.00217188	0.542782	6.73e-05	0.486111	0.000460323	0.291022	0.044773	0.41756	0.00314824	0.289944	0.0456075	0.117093	0.428014	-0.165671	0.260443	-0.239545	0.101039	0.0148557	0.920173	0.0650385	0.660526
SNORA5B	black	-0.0856707	0.562613	0.171549	0.24367	-0.0976463	0.509086	0.154351	0.29488	-0.140376	0.341281	-0.215799	0.140722	0.144613	0.326758	-0.257454	0.0772968	-0.195677	0.18257	0.326428	0.0235517	0.322667	0.0253008	0.173061	0.239476	0.3428	0.0170722	0.413661	0.00347202	0.164056	0.265185	0.323418	0.0249429	0.276296	0.0573065	-0.174888	0.234475	-0.155685	0.290674	-0.0185727	0.900291	0.0569352	0.700702	-0.028525	0.847385
SNORA6	black	0.26463	0.0691193	0.0137551	0.92607	-0.208078	0.155842	0.175161	0.233734	-0.246749	0.0908906	0.121504	0.410697	-0.154256	0.295179	-0.113636	0.44187	-0.124925	0.397544	0.738763	2.04e-09	0.444315	0.00155783	0.739339	1.95e-09	0.434185	0.00204693	0.618157	2.85e-06	0.0977665	0.508562	0.0527618	0.721723	-0.128658	0.38348	-0.107308	0.467868	-0.147452	0.317248	-0.442199	0.00165042	-0.196124	0.181555	-0.00815967	0.956105
SNORA68	black	-0.0360639	0.807733	0.258954	0.0755272	-0.0703718	0.634582	0.0532851	0.719076	-0.206469	0.159139	-0.129741	0.379456	-0.0586477	0.692139	0.114793	0.437208	0.114823	0.437087	0.647425	6.58e-07	0.488756	0.00042388	0.532106	9.92e-05	0.510902	0.000206858	0.702217	2.67e-08	0.171557	0.243647	0.32595	0.0237683	0.211632	0.14874	-0.0176719	0.905104	-0.0275949	0.852305	-0.239547	0.101035	0.0223124	0.880348	-0.0686139	0.643087
SNORD102	black	0.024993	0.866097	0.28105	0.0529842	-0.0849679	0.565834	-0.020097	0.892154	-0.205067	0.162051	-0.138608	0.347456	0.0030766	0.983442	0.0170721	0.908311	0.0140577	0.924448	0.890887	2.24e-17	0.67258	1.64e-07	0.697202	3.68e-08	0.813076	2.22e-12	0.580459	1.53e-05	0.131185	0.374127	0.295713	0.0412864	0.270454	0.0630008	0.0810994	0.583715	-0.0533623	0.718685	-0.357516	0.012606	-0.0264303	0.858473	0.0405317	0.784452
SNORD35B	black	-0.166775	0.257236	0.327718	0.0229752	0.0517482	0.72686	-0.0187002	0.899609	-0.192706	0.189436	0.184048	0.210483	0.20913	0.153715	-0.12829	0.384852	-0.100465	0.496874	-0.378429	0.00799791	-0.399666	0.0048882	-0.203742	0.16484	-0.250752	0.0856048	-0.18172	0.216411	0.14703	0.318649	0.317501	0.0278801	0.27816	0.0555794	-0.0855785	0.563035	-0.0319895	0.82911	-0.0489577	0.741063	0.0239875	0.871437	-0.024895	0.866617
SNORD83B	black	-0.107813	0.465764	0.0360324	0.807899	-0.00511265	0.972488	-0.0235734	0.873639	0.0993499	0.501687	0.00643572	0.965372	-0.0034876	0.981231	0.0453018	0.759799	0.0300133	0.839524	-0.251403	0.0847687	-0.204004	0.164286	-0.22379	0.12625	-0.193618	0.187308	-0.176166	0.231019	-0.185853	0.205966	0.204881	0.16244	0.24872	0.0882577	0.00670848	0.963906	-0.129398	0.380725	0.0737461	0.618386	0.0751761	0.611576	0.351775	0.0142121
SNORD99	black	-0.0991528	0.50254	0.175266	0.233449	-0.046767	0.752273	0.0213215	0.885625	-0.0516581	0.727317	0.0585316	0.692718	0.150377	0.307636	0.11556	0.43413	0.141941	0.335871	0.522314	0.000140156	0.320075	0.0265687	0.517169	0.00016733	0.41638	0.00324333	0.588208	1.1e-05	0.188988	0.198282	0.170086	0.247775	0.11265	0.44587	0.166392	0.258346	0.00362279	0.980503	-0.328158	0.0227815	-0.155176	0.292272	-0.0924275	0.532091
SNRPC	black	0.192326	0.190326	0.216166	0.140032	-0.125924	0.393753	-0.0614532	0.678193	-0.228406	0.118417	0.321232	0.0259966	0.015665	0.915839	0.0788021	0.594453	-0.0637318	0.666944	0.806102	4.75e-12	0.361923	0.0114807	0.913171	1.5e-19	0.658366	3.66e-07	0.549835	5.17e-05	-0.0490767	0.740455	0.218116	0.136404	-0.0707912	0.632559	-0.0407645	0.783244	-0.104481	0.479741	-0.70388	2.39e-08	-0.358609	0.0123185	-0.0197606	0.893948
SNRPD3	black	0.162036	0.271194	-0.048834	0.741694	-0.0947012	0.522006	0.0936872	0.526492	-0.112227	0.447588	-0.275215	0.0583277	-0.0581176	0.694786	-0.00526682	0.971659	0.0277334	0.851571	0.943715	9.77e-24	0.837335	1.2e-13	0.660818	3.2e-07	0.57941	1.6e-05	0.562602	3.15e-05	0.117222	0.427505	-0.015482	0.916819	0.0621676	0.674659	-0.0380535	0.797344	-0.0492893	0.73937	-0.166844	0.257036	0.0533167	0.718916	-0.0260483	0.860498
SNTG2	black	0.12998	0.37857	0.0121049	0.934919	-0.162643	0.269379	0.150746	0.306436	-0.130651	0.376092	-0.206019	0.160069	-0.025229	0.864844	0.0485126	0.743336	0.0105671	0.943172	0.927718	2.59e-21	0.763079	2.88e-10	0.706692	1.99e-08	0.618062	2.86e-06	0.72371	6.18e-09	0.0753286	0.610851	0.101383	0.492931	0.0911241	0.537916	-0.0118053	0.936526	-0.0813588	0.582508	-0.24741	0.0900005	0.0257438	0.862112	-0.0423986	0.774777
SNX10	black	0.0458452	0.757006	-0.329538	0.0221826	-0.00570433	0.969306	0.160801	0.274913	0.134632	0.361592	-0.052104	0.725055	-0.141801	0.33635	-0.122232	0.407877	0.0617696	0.676627	-0.482131	0.000520491	-0.292065	0.0439776	-0.464292	0.000886738	-0.416402	0.00324149	-0.447866	0.00141285	-0.0375421	0.800011	-0.294723	0.042003	-0.128219	0.385117	-0.0166333	0.910658	0.284305	0.0501804	0.329125	0.0223607	0.205841	0.160439	0.122244	0.40783
SNX15	black	-0.0227045	0.878261	-0.0348058	0.81432	-0.117222	0.427503	0.195219	0.183616	-0.0174517	0.906281	-0.466196	0.000838878	0.00170962	0.990799	0.029641	0.841489	0.116916	0.42872	0.897231	6.06e-18	0.889287	3.08e-17	0.501898	0.00027856	0.769302	1.68e-10	0.575056	1.91e-05	0.0928535	0.530195	-0.0668464	0.651685	0.138469	0.347945	-0.00441491	0.976242	0.0817689	0.580602	0.00567325	0.969473	0.273443	0.0600334	0.0895966	0.54478
SNX18	black	0.00479845	0.974178	0.0127286	0.931573	-0.0360781	0.80766	-0.01658	0.910943	0.0330818	0.823367	-0.298027	0.0396503	0.221765	0.129806	0.0342527	0.81722	0.0890956	0.54704	0.822561	7.46e-13	0.76512	2.42e-10	0.544653	6.28e-05	0.542508	6.8e-05	0.471097	0.000726127	0.0554347	0.708235	-0.0503673	0.733877	-0.0975721	0.50941	0.0314083	0.83217	-0.0154385	0.917052	-0.087024	0.556435	-0.00149508	0.991953	-0.135758	0.357555
SNX25	black	0.144508	0.327113	0.0836086	0.572088	-0.23836	0.102787	0.0408952	0.782566	-0.0383356	0.795874	-0.36662	0.0103774	0.0126605	0.931939	-0.0178402	0.904204	0.0547368	0.711749	0.699113	3.26e-08	0.707194	1.92e-08	0.394457	0.00553185	0.483959	0.000492035	0.537767	8.09e-05	0.292421	0.043709	0.114497	0.438398	0.27729	0.0563805	0.00801395	0.956888	-0.139439	0.344546	-0.000566018	0.996954	0.0838779	0.570847	0.093377	0.527868
SOAT2	black	-0.0105756	0.943127	0.403716	0.00443402	-0.331563	0.0213278	0.0139424	0.925066	-0.0878794	0.552547	0.0703222	0.634821	0.0219515	0.882269	0.161718	0.272149	0.112485	0.446539	0.718097	9.17e-09	0.398473	0.00502944	0.715525	1.1e-08	0.686749	7.07e-08	0.712947	1.31e-08	0.0772279	0.60186	0.481427	0.000531854	0.17202	0.242359	0.328645	0.0225687	-0.0956135	0.517987	-0.492545	0.000376208	-0.119829	0.417224	0.0370672	0.80249
SOCS4	black	-0.0190986	0.897482	0.0603954	0.683439	-0.186754	0.203736	0.105673	0.474713	0.0366285	0.804782	0.0363417	0.806281	0.0423739	0.774905	0.16888	0.251192	-0.0859289	0.561432	-0.389795	0.00616938	-0.308749	0.0327478	-0.337192	0.019096	-0.0880501	0.551772	-0.200459	0.171901	-0.0201111	0.892079	0.0396259	0.789157	0.315501	0.0289355	0.21025	0.151474	0.0538192	0.716377	0.103661	0.483212	0.070899	0.63204	0.052524	0.722927
SOCS6	black	0.105803	0.474167	0.0261843	0.859777	-0.12276	0.40584	0.130914	0.375123	-0.139824	0.343199	-0.263387	0.0704843	-0.0208594	0.888088	0.0297572	0.840875	-0.00460336	0.975228	0.976709	2.14e-32	0.833486	1.96e-13	0.69122	5.37e-08	0.756277	5.1e-10	0.577866	1.7e-05	0.0775974	0.600118	0.0666327	0.652727	0.161958	0.271428	0.000183068	0.999015	-0.0135135	0.927365	-0.228146	0.118848	0.0725074	0.624311	-0.00566263	0.96953
SOX1	black	0.147322	0.317681	0.000974732	0.994754	-0.236198	0.10604	0.194168	0.186034	-0.107902	0.46539	-0.296247	0.0409038	0.038449	0.795283	0.0289513	0.845132	-0.0899617	0.543135	0.570671	2.28e-05	0.547325	5.68e-05	0.313634	0.0299506	0.546461	5.87e-05	0.427789	0.00242185	0.151334	0.304531	0.169455	0.24956	0.383776	0.0070864	-0.00920041	0.950512	-0.114233	0.439462	-0.0417628	0.778068	0.175811	0.231977	0.190616	0.194374
SOX3	black	0.069413	0.639215	0.149153	0.311634	-0.130624	0.376193	0.0427398	0.773013	-0.134102	0.363502	-0.233526	0.110167	0.0350244	0.813175	0.016628	0.910686	-0.0142088	0.923638	0.935431	2.1e-22	0.768562	1.79e-10	0.672216	1.68e-07	0.816064	1.58e-12	0.510455	0.000209977	0.072799	0.622914	0.201503	0.169632	0.232255	0.112173	0.0247962	0.867142	-0.0195261	0.8952	-0.270896	0.062555	0.0628714	0.671184	0.0312595	0.832954
SOX5	black	-0.0484666	0.743572	0.453021	0.00122371	-0.176352	0.23052	0.0761262	0.607068	-0.308229	0.033058	-0.411321	0.00368012	-0.00731288	0.960656	-0.095782	0.517246	-0.222366	0.128743	0.599405	6.74e-06	0.611424	3.9e-06	0.261608	0.0724756	0.555366	4.18e-05	0.288238	0.0469535	0.317739	0.0277565	0.50322	0.000266789	0.735033	2.7e-09	0.101206	0.493688	0.123629	0.402499	-0.0156644	0.915843	0.303346	0.0360898	0.0675769	0.648126
SP140L	black	-0.102839	0.486705	0.128725	0.383228	0.0720502	0.626504	-0.107797	0.46583	0.00846943	0.95444	-0.175411	0.233057	-0.0474703	0.748668	0.0354588	0.8109	0.0871963	0.555651	0.457326	0.00108347	0.394888	0.00547585	0.318315	0.0274597	0.38951	0.00621026	0.282939	0.0513417	0.105955	0.47353	0.00778875	0.958098	-0.231382	0.113568	-0.00348796	0.981229	-0.105474	0.475551	-0.0497573	0.736984	0.0916018	0.535778	0.00146703	0.992104
SPACA5	black	0.0336014	0.820638	0.352772	0.0139215	-0.165888	0.259811	0.0467861	0.752175	-0.271906	0.0615451	-0.00727521	0.960859	0.070469	0.634113	0.0991424	0.502585	-0.0703264	0.634801	0.674164	1.5e-07	0.419649	0.00298595	0.587519	1.13e-05	0.675263	1.4e-07	0.422176	0.00279959	0.0301558	0.838772	0.568655	2.48e-05	0.4827	0.000511481	0.0690218	0.641109	-0.0346965	0.814893	-0.428615	0.00237024	-0.0949386	0.520959	0.138893	0.346456
SPAG5	black	0.190489	0.194675	0.0443667	0.764615	-0.17381	0.237417	0.134152	0.363322	-0.196742	0.180155	-0.287535	0.0475177	-0.121344	0.411315	-0.0190007	0.898005	-0.1388	0.346783	0.718967	8.63e-09	0.679249	1.11e-07	0.450383	0.00131748	0.395569	0.00538855	0.437167	0.0018905	0.159187	0.279823	0.0310867	0.833864	0.0913188	0.537043	-0.0264287	0.858481	-0.0391685	0.791537	-0.0610338	0.680271	0.0670854	0.65052	0.188065	0.200522
SPAM1	black	0.0571771	0.69949	0.344669	0.0164395	-0.333369	0.0205891	0.00558506	0.969947	-0.0868176	0.557375	-0.273305	0.0601682	0.152604	0.300444	0.0282107	0.849047	-0.107817	0.465744	0.553062	4.57e-05	0.511133	0.000205264	0.305514	0.0347169	0.580943	1.5e-05	0.258323	0.0762676	0.0297233	0.841054	0.486934	0.000448699	0.650489	5.6e-07	0.111702	0.449729	0.0675724	0.648148	-0.119011	0.420435	0.121095	0.412285	0.0775477	0.600352
SPANXN1	black	0.0156403	0.915972	0.395321	0.00542023	-0.202796	0.166852	-0.0814847	0.581923	-0.137743	0.350501	-0.0730843	0.621549	0.0817007	0.580919	-0.0143306	0.922986	-0.111448	0.450769	0.66345	2.76e-07	0.465823	0.000848076	0.532398	9.82e-05	0.575368	1.89e-05	0.276967	0.0566802	0.0765743	0.604948	0.499413	0.000301965	0.427823	0.00241971	0.132496	0.36933	-0.00179904	0.990317	-0.344938	0.0163498	-0.0059304	0.96809	-0.113783	0.441278
[truncated: 33,774 more rows]

## Sheet: TableS2.Patient information
Patient	Age	Sex	Histology	Histological subtype	Stage (AJCC-8th)	Tumor location	Treatment
L28692	59	Female	LUAD	Lepidic predominant (Lepidic 70%, Papillary 30%)	IB (pT2aN0M0)	Right upper lung	Naïve
[truncated: 9 more rows]

## Sheet: TableS3.qPCR
Gene	Primer	Oligonucleotides Sequence
[truncated: 40 more rows]

[truncated: 2 more sheets: TableS4.CHIP-qPCR, TableS5.geneset]
